# Supplementary material for: Integrative Genetic, Proteogenomic, and Multi-omics Analyses Reveal Sex-Biased Causal Genes and Drug Targets in Alzheimer’s Disease
Source: medRxiv. 2025 Nov 2:2025.10.31.25339089. Preprint. [Version 1] doi: 10.1101/2025.10.31.25339089 (PMC12636628; doi:10.1101/2025.10.31.25339089)
Supplement: Supplement 1 [file media-1.xlsx]

## Sheet: Table of Contents
Table Number	Description of Table
Supplementary Table 1	Alzheimer’s disease GWAS stage 1 ADGC & ADSP cohorts.
Supplementary Table 2	Alzheimer’s disease GWAS stage 1 ADSP sub-cohorts.
Supplementary Table 3	Alzheimer’s disease GWAS EUR cohort demographics.
Supplementary Table 4	Alzheimer’s disease GWAS EUR quality-controlled variant counts.
Supplementary Table 5	Sex-stratified Alzheimer’s disease GWAS: Linkage of sex-biased lead variants with prior AD lead variants.
Supplementary Table 6	Variant effect prediction (VEP) annotations for the EUR Alzheimer’s disease GWAS sex-biased loci.
Supplementary Table 7	Alzheimer’s disease GWAS AFR cohort demographics.
Supplementary Table 8	Alzheimer’s disease GWAS AFR quality-controlled variant counts.
Supplementary Table 9	Sex-stratified Alzheimer’s disease GWAS: Sex-biased European lead variants in African ancestry samples.
Supplementary Table 10	EUR female Alzheimer’s disease PWAS primary discovery results in brain.
Supplementary Table 11	EUR female Alzheimer’s disease PWAS secondary discovery results in brain.
Supplementary Table 12	EUR female Alzheimer’s disease PWAS primary discovery results in CSF.
Supplementary Table 13	EUR female Alzheimer’s disease PWAS secondary discovery results in CSF.
Supplementary Table 14	EUR male Alzheimer’s disease PWAS primary discovery results in brain.
Supplementary Table 15	EUR male Alzheimer’s disease PWAS secondary discovery results in brain.
Supplementary Table 16	EUR male Alzheimer’s disease PWAS primary discovery results in CSF.
Supplementary Table 17	EUR male Alzheimer’s disease PWAS secondary discovery results in CSF.
Supplementary Table 18	Overlap of sex-biased PWAS findings across brain and CSF analyses.
Supplementary Table 19	Sex-stratified Alzheimer’s disease PWAS: Sex-biased European proteins in African ancestry samples.
Supplementary Table 20	Sex-stratified Alzheimer’s disease PWAS: Sex-biased European proteins in sensitivity analyses excluding stage 2 (UKB).
Supplementary Table 21	Summary-based mendelian randomization (SMR) results supporting PWAS findings.
Supplementary Table 22	Variant effect prediction (VEP) annotations for the EUR Alzheimer’s disease PWAS sex-biased proteins.
Supplementary Table 23	Table overview of all QTL resources and their public identifiers.
Supplementary Table 24	Full xQTL COLOC results for all sex-biased Alzheimer’s disease GWAS loci.
Supplementary Table 25	Full xQTL COLOC results for all sex-biased Alzheimer’s disease PWAS loci.
Supplementary Table 26	Sex-biased differential abundance level analyses results.
Supplementary Table 27	Overview of prioritized sex-biased Alzheimer’s disease genes.
Supplementary Table 28	GO pathway enrichment results for female-biased pathways.
Supplementary Table 29	GO pathway enrichment results for male-biased pathways.
Supplementary Table 30	Cell-type specificity enrichment results.
Supplementary Table 31	Drug repurposing enrichment analysis comprehensive results for female-biased genes.
Supplementary Table 32	Drug repurposing enrichment analysis comprehensive results for male-biased genes.
Supplementary Table 33	Sex-stratified PWAS analysis results for EGFR in brain and CSF.
Supplementary Table 34	Summary of minor allele frequency of the HP1 allele across GWAS and pQTL datasets.
Supplementary Table 35	Effect sizes of HP locus variants of interest across multiple tissue QTLs.
Supplementary Table 36	Summary of HP locus variants of interest associations with Alzheimer’s disease risk by sex.
Supplementary Table 37	Summary of HP locus variants of interest associations with Alzheimer’s disease risk by APOE status.
Supplementary Table 38	Summary of significant proteins in CSF and plasma from HP locus pheWAS.
Supplementary Table 39	FinnGen authors and contact information.

## Sheet: Supplementary Table 1
Supplementary Table 1. Alzheimer’s disease GWAS stage 1 ADGC & ADSP cohorts.
Overview of genotyping platforms across all stage 1 AD-related genetic data (ADGC and other cohorts).
Cohort/Project	Genotyping Platform	Cohort-Platform ID	Sample count	Data Repository
ACT	Illumina Human 660W-Quad	ACT	2790	NIAGADS (NG00034) / dbGaP (phs000234)
ADC1	Illumina Human 660W-Quad	ADC1	2731	NIAGADS (NG00022) / NACC
ADC2	Illumina Human 660W-Quad	ADC2	928	NIAGADS (NG00023) / NACC
ADC3	Illumina Human OmniExpress	ADC3	1526	NIAGADS (NG00024) / NACC
ADC4	Illumina Human OmniExpress	ADC4	1054	NIAGADS (NG00068) / NACC
ADC5	Illumina Human OmniExpress	ADC5	1224	NIAGADS (NG00069) / NACC
ADC6	Illumina Human OmniExpress	ADC6	1333	NIAGADS (NG00070) / NACC
ADC7	Illumina Infinium Human OmniExpressExome	ADC7	1462	NIAGADS (NG00071) / NACC
ADDNEUROMED	Illumina Human 610-Quad	ADM_Q	315	Synapse AddNeuroMed (syn4907804)
	Illumina Human OmniExpress	ADM_O	329	Synapse AddNeuroMed (syn4907804)
ADNI	Illumina Human 610-Quad	ADNI_1	757	LONI ADNI
	Illumina Human OmniExpress	ADNI_2	361	LONI ADNI
	Illumina Global Screening Array (GSA)	ADNI_3	327	LONI ADNI
	Illumina Omni 2.5	ADNI_O25	812	LONI ADNI
	Whole Genome Sequencing - Illumina	ADNI_WGS	812	LONI ADNI
ADNI-DOD	Illumina Human OmniExpress	ADNI_DOD	204	LONI ADNIDOD
ADSP WGS	Whole Genome Sequencing	ADSP_WGS	16906	NIAGADS DSS (NG00067.v5) / NACC
Indianapolis African-American	Illumina Human 1M-Duo	IIDP_AA	1175	NIAGADS (NG00047)
Indianapolis Yoruba	Illumina Omni 2.5	IIDP_YOR	1264	dbGaP (phs000378)
CIDR	Illumina Human Omni1-Quad	CIDR	3101	NIAGADS (NG00015) / dbGAP (phs000496)
GenADA	Affymetrix 500K	GSK	1571	dbGaP (phs000219)
HBTRC	Illumina Human Hap650Y	HBTRC_ILL	338	Synapse AMP-AD (syn3159435)
	Illumina Human Hap650Y	HBTRC_PERL	402	Synapse AMP-AD (syn3159435)
LATC	Illumina Multi-Ethnic – BU	LATC	63	RADC Rush (contact:Gregory_Klein@rush.edu)
NIA-LOAD	Illumina Human 610-Quad	LOAD	5220	NIAGADS (NG00020)
MARS	Illumina Multi-Ethnic – BU	MARS	708	RADC Rush (contact:Gregory_Klein@rush.edu)
MAYO	Illumina Human Hap300	MAYO_1	2099	Synapse AMP-AD (syn5591675) / NIAGADS (NG00029)
MAYO2	Illumina Omni 2.5	MAYO_2	314	Synapse AMP-AD (syn5550404)
MIRAGE	Illumina Human CNV370-Duo	MIRAGE_370	397	NIAGADS (NG00031)
	Illumina Human 610-Quad	MIRAGE_610	1105	NIAGADS (NG00031)
MTC	Illumina Human OmniExpress	MTC	542	NIAGADS (NG00096)
OHSU	Illumina Human CNV370-Duo	OHSU	647	NIAGADS (NG00017)
ROSMAP	Affymetrix GeneChip 6.0 - Broad Institute	ROSMAP_1B	1126	RADC Rush (contact:Gregory_Klein@rush.edu) / Synapse AMP-AD
	Affymetrix GeneChip 6.0 - TGen	ROSMAP_1T	582	RADC Rush (contact:Gregory_Klein@rush.edu) / Synapse AMP-AD
	Illumina Human OmniExpress 12 - Chop	ROSMAP_2C	382	RADC Rush (contact:Gregory_Klein@rush.edu) / Synapse AMP-AD
	Illumina Multi-Ethnic - BU	ROSMAP_3BU	494	RADC Rush (contact:Gregory_Klein@rush.edu)
TARCC	Affymetrix 6.0	TARCC	625	NIAGADS (NG00097)
	Illumina Multi-Ethnic – BU	TARCC_full	2718	TARCC (contact: Bruce.Jones@UTSouthwestern.edu)
TGEN2	Affymetrix 6.0	TGEN	1599	NIAGADS (NG00028)
UPITT	Illumina Human Omni1-Quad	UPITT	2440	NIAGADS (NG00026)
UM/VU/MSSM	Illumina Human 1M-Duo, Illumina 1M	UVM_A	1153	NIAGADS (NG00042)
	Affymetrix 6.0	UVM_B	864	NIAGADS (NG00042)
	Illumina Human 550K. Illumina Human 610-Quad	UVM_C	445	NIAGADS (NG00042)
WASHU	Illumina Human 610-Quad	WASHU_1	670	NIAGADS (NG00030)
WASHU2	Illumina Human OmniExpress	WASHU_2	235	NIAGADS (NG00087)
WHICAP	Illumina Human OmniExpress	WHICAP	647	NIAGADS (NG00093)

## Sheet: Supplementary Table 2
Supplementary Table 2. Alzheimer’s disease GWAS stage 1 ADSP sub-cohorts.
Overview of ADSP cohorts available through NIAGADS DSS (NG00067).
Study	Accession Number	Related Datasets
Accelerating Medicines Partnership- Alzheimer’s Disease (AMP-AD)	sa000011	NG00067 – ADSP Umbrella
Cache County Study	sa000014	NG00067 – ADSP Umbrella
University of Pittsburgh- Kamboh WGS	sa000012	NG00067 – ADSP Umbrella
CurePSP and Tau Consortium PSP WGS	sa000016	NG00067 – ADSP Umbrella
NIH, CurePSP and Tau Consortium PSP WGS	sa000015	NG00067 – ADSP Umbrella
UCLA Progressive Supranuclear Palsy	sa000017	NG00067 – ADSP Umbrella
NACC Genentech WGS	sa000013	NG00067 – ADSP Umbrella
Alzheimer’s Disease Sequencing Project (ADSP)	sa000001	NG00067 – ADSP Umbrella
Alzheimer’s Disease Neuroimaging Initiative (ADNI)	sa000002	NG00067 – ADSP Umbrella
Alzheimer’s Disease Genetics Consortium: African Americans (ADGC AA)	sa000003	NG00067 – ADSP Umbrella
The Familial Alzheimer Sequencing (FASe) project	sa000004	NG00067 – ADSP Umbrella
Brkanac – Family-based genome scan for AAO of LOAD	sa000005	NG00067 – ADSP Umbrella
HIHG Miami Families with AD	sa000006	NG00067 – ADSP Umbrella
Washington Heights/Inwood Columbia Aging Project (WHICAP)	sa000007	NG00067 – ADSP Umbrella
Charles F. and Joanne Knight Alzheimer’s Disease Research Center (Knight ADRC)	sa000008	NG00067 – ADSP Umbrella
Corticobasal degeneration Study (CBD)	sa000009	NG00067 – ADSP Umbrella
Progressive Supranuclear Palsy Study (PSP)	sa000010	NG00067 – ADSP Umbrella

## Sheet: Supplementary Table 3
Supplementary Table 3. Alzheimer’s disease GWAS EUR cohort demographics.
Women			Diagnosis			Pathology			Age
Name	Participants after QC (N)		Type	(N (%))		Available (N (%))	AD Path. (N (%))		Age (Mean (SD))
Stage 1 - ADGC §	14531		CN	7,197 (49.5 %)		769 (10.7 %)	176 (22.9 %)		77.8 (9.2)
			clinical-AD	7,334 (50.5 %)		2,525 (34.4 %)	2,525 (100 %)		74.8 (7.9)
Stage 1 - ADSP §	3643		CN	1,732 (47.5 %)		341 (19.7 %)	22 (6.5 %)		81.6 (6.6)
			clinical-AD	1,911 (52.5 %)		1,148 (60.1 %)	1,148 (100 %)		78.0 (8.2)
Stage 2 - UKB ¶	335917		CN	295,687 (88.0 %)		0 (0.0 %)	0 (0.0 %)		79.8 (7.7)
			registry-AD	1,814 (0.5 %)		0 (0.0 %)	0 (0.0 %)		76.0 (4.1)
			proxy-ADD	38,416 (11.4 %)		0 (0.0 %)	0 (0.0 %)		84.8 (6.3)
Stage 3 - FinnGen	282064		CN	272,486 (96.6 %)		0 (0.0 %)	0 (0.0 %)		57.5 (18.0)
			registry-AD	9,578 (3.4 %)		0 (0.0 %)	0 (0.0 %)		83.2 (7.9)
Meta-analysis	636155		CN	577,102 (90.7 %)		1,110 (0.2 %)	198 (17.8 %)		69.3 (12.6)
			Any-AD/ADD	59,053 (9.3 %)		3,673 (6.2 %)	3,673 (100 %)		82.8 (6.8)
Men			Diagnosis			Pathology			Age
Name	Participants after QC (N)		Type	(N (%))		Available (N (%))	AD Path. (N (%))		Age (Mean (SD))
Stage 1 - ADGC §	9741		CN	4,868 (50.0 %)		687 (14.1 %)	98 (14.3 %)		77.6 (8.5)
			clinical-AD	4,873 (50.0 %)		1,849 (37.9 %)	1,849 (100 %)		73.6 (7.2)
Stage 1 - ADSP §	2610		CN	1,134 (43.4 %)		244 (21.5 %)	20 (8.2 %)		81.8 (6.6)
			clinical-AD	1,476 (56.6 %)		767 (52.0 %)	767 (100 %)		75.4 (8.2)
Stage 2 - UKB ¶	277043		CN	257,128 (92.8 %)		0 (0.0 %)	0 (0.0 %)		77.9 (7.2)
			registry-AD	1,453 (0.5 %)		0 (0.0 %)	0 (0.0 %)		76.0 (4.2)
			proxy-ADD	18,462 (6.7 %)		0 (0.0 %)	0 (0.0 %)		82.9 (6.2)
Stage 3 - FinnGen	218284		CN	207,338 (95.0 %)		0 (0.0 %)	0 (0.0 %)		63.0 (16.9)
			registry-AD	10,946 (5.0 %)		0 (0.0 %)	0 (0.0 %)		82.4 (7.1)
Meta-analysis	507678		CN	470,468 (92.7 %)		931 (0.2 %)	118 (12.7 %)		71.3 (11.5)
			Any-AD/ADD	37,210 (7.3 %)		2,616 (7.0 %)	2,616 (100 %)		81.0 (6.6)
§ Across ADGC and ADSP, 40% of clinically diagnosed cases were additionally verified to have Alzheimer's disease pathology.
¶ In UKB, reported sex for proxy cases reflect: (1) Women - subjects with maternal AD status and no sibling or paternal AD status, (2) Men - subjects with paternal AD status and no sibling or maternal AD status.

## Sheet: Supplementary Table 4
Supplementary Table 4. Alzheimer’s disease GWAS EUR quality-controlled variant counts.
Dataset - Women EUR	No. variants prior to meta-analysis	No. variants retained in meta-analysis #
ADGC §	16196074	11564607
ADSP ¶	15418727	9867616
UKB ‡	20770325	11564607
FinnGen ‡	12362406	11564607
Total	-	11564607
Dataset - Men EUR	No. variants prior to meta-analysis	No. variants retained in meta-analysis #
ADGC §	14522806	11382299
ADSP ¶	15196855	9708580
UKB ‡	20778040	11382299
FinnGen ‡	12388861	11382299
Total	-	11382299
§ ADGC imputed cohorts were merged and variants filtered to genotyping rate >50% and minor allele count > 20, equivalent to minor allele frequencies >= 0.09% and >= 0.07% in APOE*4 pos and APOE*4 neg respectively.
¶ ADSP variants were filtered to genotyping rate >20% and minor allele count > 2, followed by standard and ADSP-specific quality control.
‡ UKB and FinnGen variants underwent cohort specific QC and were then filtered to imputation scores > 0.3 and effect allele frequencies >= 0.05%.
# Meta-analyses were restricted to variants with genotyping rate >90% across all included cohorts.

## Sheet: Supplementary Table 5
Supplementary Table 5. Sex-stratified Alzheimer’s disease GWAS: Linkage of sex-biased lead variants with prior AD lead variants.
Variants were considered to be in Linkage Disequilibrium (LD) when R2>0.01. For some loci, multiple lead AD variants have been previously reported; known AD variants displayed in the table represent those that showed the highest LD. Two sex-biased lead variants (†) showed R2>0.01 with known AD variants but still appeared to be independent signals (cf. Figure S5 and S19).
Lead variant	CH	BP	EA	OA	EAF	Known Locus or Nearest Gene	Novelty status	known AD SNP with highest R2	R2 with known AD SNP
rs121918007	1	21564139	A	G	0.007493	ALPL	Novel locus	-	-
rs12726330	1	155135691	A	G	0.027649	KRTCAP2/GBA	Novel locus	-	-
rs73949308	2	105800026	G	A	0.036232	NCK2	Novel variant in known locus	rs143080277	5.74e-05
rs6436445	2	223857729	T	C	0.233571	WDFY1-AP1S3	Novel locus	-	-
rs13388142	2	233130218	T	C	0.494703	INPP5D	Novel variant in known locus †	rs10933431	0.162299
rs6448453	4	11024404	A	G	0.231072	CLNK/HS3ST1	in LD with known variant	rs6448453	1
rs3957148	6	32714360	G	A	0.112066	HLA	in LD with known variant	rs9275152	0.800681
rs146846084	6	41089398	T	C	0.004036	TREM2	in LD with known variant	rs143332484	0.379523
rs76928645	7	54873635	T	C	0.110114	SEC61G	in LD with known variant	rs76928645	1
rs867230	8	27610986	C	A	0.414651	CLU/PTK2B	in LD with known variant	rs867230	1
rs11137524	9	89151791	A	G	0.328809	SHC3	Novel locus	-	-
rs10748526	10	80513323	T	C	0.238492	TSPAN14	in LD with known variant	rs1878036	0.979181
rs11218343	11	121564878	C	T	0.032731	SORL1	in LD with known variant	rs11218343	1
rs12590654	14	92472511	A	G	0.329046	SLC24A4/RIN3	in LD with known variant	rs12590654	1
rs79940707	16	72147654	T	C	0.161493	PMFBP1	Novel locus	-	-
rs8712	17	46024505	G	A	0.16922	NSF/MAPT/KANSL1	in LD with known variant	rs62063857	0.991689
rs4311	17	63483402	T	C	0.472924	ACE	in LD with known variant	rs4311	1
rs12151021	19	1050875	A	G	0.300952	ABCA7	in LD with known variant	rs12151021	1
rs188751991	20	430636	T	C	0.025734	RBCK1	Novel variant in known locus	rs1358782	0.00099294
rs76556759	21	26703641	A	G	0.112381	ADAMTS1/APP	Novel variant in known locus †	rs2830489	0.0102739

## Sheet: Supplementary Table 6
Supplementary Table 6. Variant effect prediction (VEP) annotations for the EUR Alzheimer’s disease GWAS sex-biased loci.
VEP annotation results for the significant sex-biased lead variants as well as their closely linked variants (LD R2>0.8).
locus_index	TOP	SNP	r2	CHR	BP	EA	OA	EAF	Location	Allele	Consequence	IMPACT	SYMBOL	Gene	Feature_type	Feature	BIOTYPE	EXON	INTRON	cDNA_position	CDS_position	Protein_position	Amino_acids	Codons	SIFT	PolyPhen	CLIN_SIG	LOEUF	CADD_PHRED	CADD_RAW	REVEL		Data Dictionary
ALPL	rs121918007	rs121918007	1	1	21564139	A	G	0.007493	1:21564139-21564139	A	missense_variant	MODERATE	ALPL	ENSG00000162551	Transcript	ENST00000374832.5	protein_coding	6/12	-	825	571	191	E/K	Gag/Aag	deleterious(0)	possibly_damaging(0.543)	pathogenic,likely_pathogenic	0.963	29.6	5.27459	0.844		locus_index	Consensus locus name from GWAS
ALPL	rs121918007	rs121918007	1	1	21564139	A	G	0.007493	1:21564139-21564139	A	missense_variant	MODERATE	ALPL	ENSG00000162551	Transcript	ENST00000374840.8	protein_coding	6/12	-	770	571	191	E/K	Gag/Aag	deleterious(0)	possibly_damaging(0.543)	pathogenic,likely_pathogenic	0.963	29.6	5.27459	0.844		TOP	Most significant SNP at locus
ALPL	rs121918007	rs121918007	1	1	21564139	A	G	0.007493	1:21564139-21564139	A	non_coding_transcript_exon_variant	MODIFIER	ALPL	ENSG00000162551	Transcript	ENST00000468526.1	protein_coding_CDS_not_defined	5/5	-	631	-	-	-	-	-	-	pathogenic,likely_pathogenic	0.963	29.6	5.27459	-		SNP	Variant of interest for VEP
ALPL	rs121918007	rs121918007	1	1	21564139	A	G	0.007493	1:21564139-21564139	A	missense_variant	MODERATE	ALPL	ENSG00000162551	Transcript	ENST00000539907.5	protein_coding	4/10	-	486	340	114	E/K	Gag/Aag	deleterious(0.01)	benign(0.094)	pathogenic,likely_pathogenic	0.963	29.6	5.27459	0.844		r2	LD r2 for SNP matched with TOP
ALPL	rs121918007	rs121918007	1	1	21564139	A	G	0.007493	1:21564139-21564139	A	missense_variant	MODERATE	ALPL	ENSG00000162551	Transcript	ENST00000540617.5	protein_coding	5/11	-	600	406	136	E/K	Gag/Aag	deleterious_low_confidence(0.01)	possibly_damaging(0.543)	pathogenic,likely_pathogenic	0.963	29.6	5.27459	0.844		CHR	Chromosome number
KRCTAP2/GBA1	rs2230288	rs12726330	0.858388	1	155135691	A	G	0.027941	1:155135691-155135691	A	upstream_gene_variant	MODIFIER	SLC50A1	ENSG00000169241	Transcript	ENST00000303343.12	protein_coding	-	-	-	-	-	-	-	-	-	-	-	0.928	-0.036981	-		BP	Basepair position
KRCTAP2/GBA1	rs2230288	rs12726330	0.858388	1	155135691	A	G	0.027941	1:155135691-155135691	A	downstream_gene_variant	MODIFIER	DPM3	ENSG00000179085	Transcript	ENST00000341298.3	protein_coding	-	-	-	-	-	-	-	-	-	-	-	0.928	-0.036981	-		EA	Effect allele from GWAS
KRCTAP2/GBA1	rs2230288	rs12726330	0.858388	1	155135691	A	G	0.027941	1:155135691-155135691	A	downstream_gene_variant	MODIFIER	DPM3	ENSG00000179085	Transcript	ENST00000368399.1	protein_coding	-	-	-	-	-	-	-	-	-	-	-	0.928	-0.036981	-		OA	Non-effect allele from GWAS
KRCTAP2/GBA1	rs2230288	rs12726330	0.858388	1	155135691	A	G	0.027941	1:155135691-155135691	A	downstream_gene_variant	MODIFIER	DPM3	ENSG00000179085	Transcript	ENST00000368400.5	protein_coding	-	-	-	-	-	-	-	-	-	-	-	0.928	-0.036981	-		EAF	ALLELE1 (effect allele) frequency in GWAS
KRCTAP2/GBA1	rs2230288	rs12726330	0.858388	1	155135691	A	G	0.027941	1:155135691-155135691	A	upstream_gene_variant	MODIFIER	SLC50A1	ENSG00000169241	Transcript	ENST00000368401.6	protein_coding	-	-	-	-	-	-	-	-	-	-	-	0.928	-0.036981	-		Location	CHR:POS-POS
KRCTAP2/GBA1	rs2230288	rs12726330	0.858388	1	155135691	A	G	0.027941	1:155135691-155135691	A	upstream_gene_variant	MODIFIER	SLC50A1	ENSG00000169241	Transcript	ENST00000368404.9	protein_coding	-	-	-	-	-	-	-	-	-	-	-	0.928	-0.036981	-		Allele	Reference allele for VEP
KRCTAP2/GBA1	rs2230288	rs12726330	0.858388	1	155135691	A	G	0.027941	1:155135691-155135691	A	upstream_gene_variant	MODIFIER	SLC50A1	ENSG00000169241	Transcript	ENST00000368405.7	nonsense_mediated_decay	-	-	-	-	-	-	-	-	-	-	-	0.928	-0.036981	-		Consequence	Predicted consequence type of the variant on the gene
KRCTAP2/GBA1	rs2230288	rs12726330	0.858388	1	155135691	A	G	0.027941	1:155135691-155135691	A	downstream_gene_variant	MODIFIER	EFNA1	ENSG00000169242	Transcript	ENST00000368406.2	protein_coding	-	-	-	-	-	-	-	-	-	-	-	0.928	-0.036981	-		IMPACT	Predicted severity of the variant's consequence
KRCTAP2/GBA1	rs2230288	rs12726330	0.858388	1	155135691	A	G	0.027941	1:155135691-155135691	A	downstream_gene_variant	MODIFIER	EFNA1	ENSG00000169242	Transcript	ENST00000368407.8	protein_coding	-	-	-	-	-	-	-	-	-	-	-	0.928	-0.036981	-		SYMBOL	Gene symbol name associated with variant
KRCTAP2/GBA1	rs2230288	rs12726330	0.858388	1	155135691	A	G	0.027941	1:155135691-155135691	A	splice_region_variant,non_coding_transcript_exon_variant	LOW	SLC50A1	ENSG00000169241	Transcript	ENST00000465546.5	protein_coding_CDS_not_defined	1/4	-	299	-	-	-	-	-	-	-	1.07	0.928	-0.036981	-		Gene	Ensembl stable ID of the affected gene associated with the variant
KRCTAP2/GBA1	rs2230288	rs12726330	0.858388	1	155135691	A	G	0.027941	1:155135691-155135691	A	downstream_gene_variant	MODIFIER	EFNA1	ENSG00000169242	Transcript	ENST00000469878.5	protein_coding_CDS_not_defined	-	-	-	-	-	-	-	-	-	-	-	0.928	-0.036981	-		Feature_type	Type of feature the variant is located in
KRCTAP2/GBA1	rs2230288	rs12726330	0.858388	1	155135691	A	G	0.027941	1:155135691-155135691	A	downstream_gene_variant	MODIFIER	EFNA1	ENSG00000169242	Transcript	ENST00000474413.5	protein_coding_CDS_not_defined	-	-	-	-	-	-	-	-	-	-	-	0.928	-0.036981	-		Feature	Ensembl stable ID of the feature the variant is located in
KRCTAP2/GBA1	rs2230288	rs12726330	0.858388	1	155135691	A	G	0.027941	1:155135691-155135691	A	intron_variant,NMD_transcript_variant	MODIFIER	SLC50A1	ENSG00000169241	Transcript	ENST00000475824.6	nonsense_mediated_decay	-	1/5	-	-	-	-	-	-	-	-	1.07	0.928	-0.036981	-		BIOTYPE	Biotype of transcript or regulatory feature
KRCTAP2/GBA1	rs2230288	rs12726330	0.858388	1	155135691	A	G	0.027941	1:155135691-155135691	A	upstream_gene_variant	MODIFIER	SLC50A1	ENSG00000169241	Transcript	ENST00000479579.1	protein_coding_CDS_not_defined	-	-	-	-	-	-	-	-	-	-	-	0.928	-0.036981	-		EXON	Exon number out of total
KRCTAP2/GBA1	rs2230288	rs12726330	0.858388	1	155135691	A	G	0.027941	1:155135691-155135691	A	upstream_gene_variant	MODIFIER	SLC50A1	ENSG00000169241	Transcript	ENST00000484027.1	protein_coding_CDS_not_defined	-	-	-	-	-	-	-	-	-	-	-	0.928	-0.036981	-		INTRON	Intron number out of total
KRCTAP2/GBA1	rs2230288	rs12726330	0.858388	1	155135691	A	G	0.027941	1:155135691-155135691	A	intron_variant	MODIFIER	SLC50A1	ENSG00000169241	Transcript	ENST00000484157.5	protein_coding	-	1/4	-	-	-	-	-	-	-	-	1.07	0.928	-0.036981	-		cDNA_position	Relative position of the base pair in cDNA sequence
KRCTAP2/GBA1	rs2230288	rs12726330	0.858388	1	155135691	A	G	0.027941	1:155135691-155135691	A	upstream_gene_variant	MODIFIER	SLC50A1	ENSG00000169241	Transcript	ENST00000488609.5	nonsense_mediated_decay	-	-	-	-	-	-	-	-	-	-	-	0.928	-0.036981	-		CDS_position	Relative position of the base pair in the coding sequence (CDS)
KRCTAP2/GBA1	rs2230288	rs12726330	0.858388	1	155135691	A	G	0.027941	1:155135691-155135691	A	upstream_gene_variant	MODIFIER	SLC50A1	ENSG00000169241	Transcript	ENST00000490276.5	nonsense_mediated_decay	-	-	-	-	-	-	-	-	-	-	-	0.928	-0.036981	-		Protein_position	Relative position of the amino acid in protein
KRCTAP2/GBA1	rs2230288	rs12726330	0.858388	1	155135691	A	G	0.027941	1:155135691-155135691	A	intron_variant,non_coding_transcript_variant	MODIFIER	SLC50A1	ENSG00000169241	Transcript	ENST00000490770.5	protein_coding_CDS_not_defined	-	1/5	-	-	-	-	-	-	-	-	1.07	0.928	-0.036981	-		Amino_acids	Reference and variant amino acids
KRCTAP2/GBA1	rs2230288	rs12726330	0.858388	1	155135691	A	G	0.027941	1:155135691-155135691	A	downstream_gene_variant	MODIFIER	EFNA1	ENSG00000169242	Transcript	ENST00000497282.1	protein_coding_CDS_not_defined	-	-	-	-	-	-	-	-	-	-	-	0.928	-0.036981	-		Codons	Reference and variant codon sequence
KRCTAP2/GBA1	rs2230288	rs12726330	0.858388	1	155135691	A	G	0.027941	1:155135691-155135691	A	upstream_gene_variant	MODIFIER	SLC50A1	ENSG00000169241	Transcript	ENST00000506037.1	retained_intron	-	-	-	-	-	-	-	-	-	-	-	0.928	-0.036981	-		SIFT	SIFT prediction and/or score of the variant effect on protein function
KRCTAP2/GBA1	rs2230288	rs12726330	0.858388	1	155135691	A	G	0.027941	1:155135691-155135691	A	upstream_gene_variant	MODIFIER	SLC50A1	ENSG00000169241	Transcript	ENST00000622581.4	protein_coding	-	-	-	-	-	-	-	-	-	-	-	0.928	-0.036981	-		PolyPhen	Probability that a missense mutation is damaging to the protein.
KRCTAP2/GBA1	rs2230288	rs12726330	0.858388	1	155135691	A	G	0.027941	1:155135691-155135691	A	upstream_gene_variant	MODIFIER	SLC50A1	ENSG00000169241	Transcript	ENST00000650403.1	nonsense_mediated_decay	-	-	-	-	-	-	-	-	-	-	-	0.928	-0.036981	-		CLIN_SIG	ClinVar clinical significance of the dbSNP variant
KRCTAP2/GBA1	rs2230288	rs12726330	0.858388	1	155135691	A	G	0.027941	1:155135691-155135691	A	regulatory_region_variant	MODIFIER	-	-	RegulatoryFeature	ENSR1_B35R9C	promoter	-	-	-	-	-	-	-	-	-	-	-	0.928	-0.036981	-		LOEUF	Loss-of-function observed/expected upper bound fraction
KRCTAP2/GBA1	rs2230288	rs35682329	0.859748	1	155148667	G	A	0.027875	1:155148667-155148667	G	non_coding_transcript_exon_variant	MODIFIER	HMGN2P18	ENSG00000223452	Transcript	ENST00000450680.1	processed_pseudogene	1/1	-	124	-	-	-	-	-	-	-	-	4.017	0.36673	-		CADD_PHRED	PHRED-scaled Combined Annotation Dependent Depeletion (CADD) score inficating the deleteriousness of variants
KRCTAP2/GBA1	rs2230288	rs35749011	0.941543	1	155162560	A	G	0.026718	1:155162560-155162560	A	intergenic_variant	MODIFIER	-	-	-	-	-	-	-	-	-	-	-	-	-	-	-	-	1.108	0.008828	-		CADD_RAW	Raw CADD score representing the magnitude of the deleteriousness signal
KRCTAP2/GBA1	rs2230288	rs2230288	1	1	155236376	T	C	0.025837	1:155236376-155236376	T	missense_variant	MODERATE	GBA1	ENSG00000177628	Transcript	ENST00000327247.9	protein_coding	9/12	-	1326	1093	365	E/K	Gag/Aag	tolerated(0.55)	benign(0.018)	pathogenic,benign,uncertain_significance,_likely_benign,risk_factor,benign/likely_benign	0.707	19.46	2.60573	0.595		REVEL	Rare Exome Variant Variant Ensemble Learner (REVEL) score predicting the pathogenicity of missense variants
KRCTAP2/GBA1	rs2230288	rs2230288	1	1	155236376	T	C	0.025837	1:155236376-155236376	T	missense_variant	MODERATE	GBA1	ENSG00000177628	Transcript	ENST00000368373.8	protein_coding	8/11	-	1230	1093	365	E/K	Gag/Aag	tolerated(0.55)	benign(0.018)	pathogenic,benign,uncertain_significance,_likely_benign,risk_factor,benign/likely_benign	0.707	19.46	2.60573	0.595
KRCTAP2/GBA1	rs2230288	rs2230288	1	1	155236376	T	C	0.025837	1:155236376-155236376	T	missense_variant	MODERATE	GBA1	ENSG00000177628	Transcript	ENST00000427500.7	protein_coding	7/10	-	1109	946	316	E/K	Gag/Aag	tolerated(0.87)	benign(0.019)	pathogenic,benign,uncertain_significance,_likely_benign,risk_factor,benign/likely_benign	0.707	19.46	2.60573	0.595
KRCTAP2/GBA1	rs2230288	rs2230288	1	1	155236376	T	C	0.025837	1:155236376-155236376	T	missense_variant	MODERATE	GBA1	ENSG00000177628	Transcript	ENST00000428024.3	protein_coding	7/10	-	1172	832	278	E/K	Gag/Aag	tolerated(0.53)	benign(0.018)	pathogenic,benign,uncertain_significance,_likely_benign,risk_factor,benign/likely_benign	0.707	19.46	2.60573	0.595
KRCTAP2/GBA1	rs2230288	rs2230288	1	1	155236376	T	C	0.025837	1:155236376-155236376	T	downstream_gene_variant	MODIFIER	MTX1LP	ENSG00000236675	Transcript	ENST00000440904.1	transcribed_unprocessed_pseudogene	-	-	-	-	-	-	-	-	-	pathogenic,benign,uncertain_significance,_likely_benign,risk_factor,benign/likely_benign	-	19.46	2.60573	-
KRCTAP2/GBA1	rs2230288	rs2230288	1	1	155236376	T	C	0.025837	1:155236376-155236376	T	downstream_gene_variant	MODIFIER	GBA1	ENSG00000177628	Transcript	ENST00000460156.1	protein_coding_CDS_not_defined	-	-	-	-	-	-	-	-	-	pathogenic,benign,uncertain_significance,_likely_benign,risk_factor,benign/likely_benign	-	19.46	2.60573	-
KRCTAP2/GBA1	rs2230288	rs2230288	1	1	155236376	T	C	0.025837	1:155236376-155236376	T	upstream_gene_variant	MODIFIER	GBA1	ENSG00000177628	Transcript	ENST00000464536.1	protein_coding_CDS_not_defined	-	-	-	-	-	-	-	-	-	pathogenic,benign,uncertain_significance,_likely_benign,risk_factor,benign/likely_benign	-	19.46	2.60573	-
KRCTAP2/GBA1	rs2230288	rs2230288	1	1	155236376	T	C	0.025837	1:155236376-155236376	T	downstream_gene_variant	MODIFIER	GBA1	ENSG00000177628	Transcript	ENST00000467918.5	protein_coding_CDS_not_defined	-	-	-	-	-	-	-	-	-	pathogenic,benign,uncertain_significance,_likely_benign,risk_factor,benign/likely_benign	-	19.46	2.60573	-
KRCTAP2/GBA1	rs2230288	rs2230288	1	1	155236376	T	C	0.025837	1:155236376-155236376	T	downstream_gene_variant	MODIFIER	GBA1	ENSG00000177628	Transcript	ENST00000470104.1	protein_coding_CDS_not_defined	-	-	-	-	-	-	-	-	-	pathogenic,benign,uncertain_significance,_likely_benign,risk_factor,benign/likely_benign	-	19.46	2.60573	-
KRCTAP2/GBA1	rs2230288	rs2230288	1	1	155236376	T	C	0.025837	1:155236376-155236376	T	downstream_gene_variant	MODIFIER	GBA1	ENSG00000177628	Transcript	ENST00000473570.5	protein_coding_CDS_not_defined	-	-	-	-	-	-	-	-	-	pathogenic,benign,uncertain_significance,_likely_benign,risk_factor,benign/likely_benign	-	19.46	2.60573	-
KRCTAP2/GBA1	rs2230288	rs2230288	1	1	155236376	T	C	0.025837	1:155236376-155236376	T	non_coding_transcript_exon_variant	MODIFIER	GBA1	ENSG00000177628	Transcript	ENST00000478472.1	protein_coding_CDS_not_defined	1/3	-	84	-	-	-	-	-	-	pathogenic,benign,uncertain_significance,_likely_benign,risk_factor,benign/likely_benign	0.707	19.46	2.60573	-
KRCTAP2/GBA1	rs2230288	rs2230288	1	1	155236376	T	C	0.025837	1:155236376-155236376	T	intron_variant,non_coding_transcript_variant	MODIFIER	GBA1	ENSG00000177628	Transcript	ENST00000484489.5	protein_coding_CDS_not_defined	-	3/6	-	-	-	-	-	-	-	pathogenic,benign,uncertain_significance,_likely_benign,risk_factor,benign/likely_benign	0.707	19.46	2.60573	-
KRCTAP2/GBA1	rs2230288	rs2230288	1	1	155236376	T	C	0.025837	1:155236376-155236376	T	non_coding_transcript_exon_variant	MODIFIER	GBA1	ENSG00000177628	Transcript	ENST00000491081.5	protein_coding_CDS_not_defined	4/4	-	698	-	-	-	-	-	-	pathogenic,benign,uncertain_significance,_likely_benign,risk_factor,benign/likely_benign	0.707	19.46	2.60573	-
KRCTAP2/GBA1	rs2230288	rs2230288	1	1	155236376	T	C	0.025837	1:155236376-155236376	T	downstream_gene_variant	MODIFIER	GBA1	ENSG00000177628	Transcript	ENST00000493842.5	protein_coding_CDS_not_defined	-	-	-	-	-	-	-	-	-	pathogenic,benign,uncertain_significance,_likely_benign,risk_factor,benign/likely_benign	-	19.46	2.60573	-
KRCTAP2/GBA1	rs2230288	rs2230288	1	1	155236376	T	C	0.025837	1:155236376-155236376	T	downstream_gene_variant	MODIFIER	GBA1	ENSG00000177628	Transcript	ENST00000497670.5	protein_coding_CDS_not_defined	-	-	-	-	-	-	-	-	-	pathogenic,benign,uncertain_significance,_likely_benign,risk_factor,benign/likely_benign	-	19.46	2.60573	-
KRCTAP2/GBA1	rs2230288	rs2230288	1	1	155236376	T	C	0.025837	1:155236376-155236376	T	downstream_gene_variant	MODIFIER	-	ENSG00000302966	Transcript	ENST00000790740.1	lncRNA	-	-	-	-	-	-	-	-	-	pathogenic,benign,uncertain_significance,_likely_benign,risk_factor,benign/likely_benign	-	19.46	2.60573	-
KRCTAP2/GBA1	rs2230288	rs2230288	1	1	155236376	T	C	0.025837	1:155236376-155236376	T	downstream_gene_variant	MODIFIER	-	ENSG00000302966	Transcript	ENST00000790741.1	lncRNA	-	-	-	-	-	-	-	-	-	pathogenic,benign,uncertain_significance,_likely_benign,risk_factor,benign/likely_benign	-	19.46	2.60573	-
KRCTAP2/GBA1	rs2230288	rs2230288	1	1	155236376	T	C	0.025837	1:155236376-155236376	T	downstream_gene_variant	MODIFIER	-	ENSG00000302966	Transcript	ENST00000790742.1	lncRNA	-	-	-	-	-	-	-	-	-	pathogenic,benign,uncertain_significance,_likely_benign,risk_factor,benign/likely_benign	-	19.46	2.60573	-
KRCTAP2/GBA1	rs2230288	rs2230288	1	1	155236376	T	C	0.025837	1:155236376-155236376	T	downstream_gene_variant	MODIFIER	-	ENSG00000302966	Transcript	ENST00000790743.1	lncRNA	-	-	-	-	-	-	-	-	-	pathogenic,benign,uncertain_significance,_likely_benign,risk_factor,benign/likely_benign	-	19.46	2.60573	-
KRCTAP2/GBA1	rs2230288	rs2230288	1	1	155236376	T	C	0.025837	1:155236376-155236376	T	downstream_gene_variant	MODIFIER	-	ENSG00000302966	Transcript	ENST00000790744.1	lncRNA	-	-	-	-	-	-	-	-	-	pathogenic,benign,uncertain_significance,_likely_benign,risk_factor,benign/likely_benign	-	19.46	2.60573	-
KRCTAP2/GBA1	rs2230288	rs2230288	1	1	155236376	T	C	0.025837	1:155236376-155236376	T	downstream_gene_variant	MODIFIER	-	ENSG00000302966	Transcript	ENST00000790745.1	lncRNA	-	-	-	-	-	-	-	-	-	pathogenic,benign,uncertain_significance,_likely_benign,risk_factor,benign/likely_benign	-	19.46	2.60573	-
KRCTAP2/GBA1	rs2230288	rs2230288	1	1	155236376	T	C	0.025837	1:155236376-155236376	T	downstream_gene_variant	MODIFIER	-	ENSG00000302966	Transcript	ENST00000790746.1	lncRNA	-	-	-	-	-	-	-	-	-	pathogenic,benign,uncertain_significance,_likely_benign,risk_factor,benign/likely_benign	-	19.46	2.60573	-
KRCTAP2/GBA1	rs2230288	rs2230288	1	1	155236376	T	C	0.025837	1:155236376-155236376	T	downstream_gene_variant	MODIFIER	-	ENSG00000302966	Transcript	ENST00000790747.1	lncRNA	-	-	-	-	-	-	-	-	-	pathogenic,benign,uncertain_significance,_likely_benign,risk_factor,benign/likely_benign	-	19.46	2.60573	-
KRCTAP2/GBA1	rs2230288	rs2230288	1	1	155236376	T	C	0.025837	1:155236376-155236376	T	downstream_gene_variant	MODIFIER	-	ENSG00000302966	Transcript	ENST00000790748.1	lncRNA	-	-	-	-	-	-	-	-	-	pathogenic,benign,uncertain_significance,_likely_benign,risk_factor,benign/likely_benign	-	19.46	2.60573	-
KRCTAP2/GBA1	rs2230288	rs145330152	0.925843	1	155401328	C	A	0.025621	1:155401328-155401328	C	intron_variant	MODIFIER	ASH1L	ENSG00000116539	Transcript	ENST00000368346.7	protein_coding	-	6/27	-	-	-	-	-	-	-	-	0.102	1.081	0.002295	-
KRCTAP2/GBA1	rs2230288	rs145330152	0.925843	1	155401328	C	A	0.025621	1:155401328-155401328	C	intron_variant	MODIFIER	ASH1L	ENSG00000116539	Transcript	ENST00000392403.8	protein_coding	-	6/27	-	-	-	-	-	-	-	-	0.102	1.081	0.002295	-
KRCTAP2/GBA1	rs2230288	rs145330152	0.925843	1	155401328	C	A	0.025621	1:155401328-155401328	C	upstream_gene_variant	MODIFIER	ASH1L-IT1	ENSG00000227773	Transcript	ENST00000458371.1	lncRNA	-	-	-	-	-	-	-	-	-	-	-	1.081	0.002295	-
KRCTAP2/GBA1	rs2230288	rs145330152	0.925843	1	155401328	C	A	0.025621	1:155401328-155401328	C	intron_variant,NMD_transcript_variant	MODIFIER	ASH1L	ENSG00000116539	Transcript	ENST00000676814.1	nonsense_mediated_decay	-	7/28	-	-	-	-	-	-	-	-	0.102	1.081	0.002295	-
KRCTAP2/GBA1	rs2230288	rs145330152	0.925843	1	155401328	C	A	0.025621	1:155401328-155401328	C	intron_variant,NMD_transcript_variant	MODIFIER	ASH1L	ENSG00000116539	Transcript	ENST00000677042.1	nonsense_mediated_decay	-	6/27	-	-	-	-	-	-	-	-	0.102	1.081	0.002295	-
KRCTAP2/GBA1	rs2230288	rs145330152	0.925843	1	155401328	C	A	0.025621	1:155401328-155401328	C	intron_variant	MODIFIER	ASH1L	ENSG00000116539	Transcript	ENST00000677213.1	protein_coding	-	6/27	-	-	-	-	-	-	-	-	0.102	1.081	0.002295	-
KRCTAP2/GBA1	rs2230288	rs145330152	0.925843	1	155401328	C	A	0.025621	1:155401328-155401328	C	intron_variant	MODIFIER	ASH1L	ENSG00000116539	Transcript	ENST00000677825.1	protein_coding	-	5/26	-	-	-	-	-	-	-	-	0.102	1.081	0.002295	-
KRCTAP2/GBA1	rs2230288	rs145330152	0.925843	1	155401328	C	A	0.025621	1:155401328-155401328	C	intron_variant	MODIFIER	ASH1L	ENSG00000116539	Transcript	ENST00000678117.1	protein_coding	-	7/28	-	-	-	-	-	-	-	-	0.102	1.081	0.002295	-
KRCTAP2/GBA1	rs2230288	rs145330152	0.925843	1	155401328	C	A	0.025621	1:155401328-155401328	C	intron_variant,NMD_transcript_variant	MODIFIER	ASH1L	ENSG00000116539	Transcript	ENST00000678699.1	nonsense_mediated_decay	-	6/27	-	-	-	-	-	-	-	-	0.102	1.081	0.002295	-
KRCTAP2/GBA1	rs2230288	rs145330152	0.925843	1	155401328	C	A	0.025621	1:155401328-155401328	C	intron_variant	MODIFIER	ASH1L	ENSG00000116539	Transcript	ENST00000679097.1	protein_coding	-	7/28	-	-	-	-	-	-	-	-	0.102	1.081	0.002295	-
KRCTAP2/GBA1	rs2230288	rs145330152	0.925843	1	155401328	C	A	0.025621	1:155401328-155401328	C	intron_variant	MODIFIER	ASH1L	ENSG00000116539	Transcript	ENST00000679133.1	protein_coding	-	6/27	-	-	-	-	-	-	-	-	0.102	1.081	0.002295	-
KRCTAP2/GBA1	rs2230288	rs145330152	0.925843	1	155401328	C	A	0.025621	1:155401328-155401328	C	intron_variant	MODIFIER	ASH1L	ENSG00000116539	Transcript	ENST00000679333.1	protein_coding	-	5/26	-	-	-	-	-	-	-	-	0.102	1.081	0.002295	-
KRCTAP2/GBA1	rs2230288	1:155467920:G:A	0.91394	1	155467920	A	G	0.026216	1:155467920-155467920	A	intron_variant	MODIFIER	ASH1L	ENSG00000116539	Transcript	ENST00000368346.7	protein_coding	-	3/27	-	-	-	-	-	-	-	-	0.102	1.806	0.13693	-
KRCTAP2/GBA1	rs2230288	1:155467920:G:A	0.91394	1	155467920	A	G	0.026216	1:155467920-155467920	A	intron_variant	MODIFIER	ASH1L	ENSG00000116539	Transcript	ENST00000392403.8	protein_coding	-	3/27	-	-	-	-	-	-	-	-	0.102	1.806	0.13693	-
KRCTAP2/GBA1	rs2230288	1:155467920:G:A	0.91394	1	155467920	A	G	0.026216	1:155467920-155467920	A	intron_variant,NMD_transcript_variant	MODIFIER	ASH1L	ENSG00000116539	Transcript	ENST00000548830.2	nonsense_mediated_decay	-	5/5	-	-	-	-	-	-	-	-	0.102	1.806	0.13693	-
KRCTAP2/GBA1	rs2230288	1:155467920:G:A	0.91394	1	155467920	A	G	0.026216	1:155467920-155467920	A	intron_variant,NMD_transcript_variant	MODIFIER	ASH1L	ENSG00000116539	Transcript	ENST00000676814.1	nonsense_mediated_decay	-	3/28	-	-	-	-	-	-	-	-	0.102	1.806	0.13693	-
KRCTAP2/GBA1	rs2230288	1:155467920:G:A	0.91394	1	155467920	A	G	0.026216	1:155467920-155467920	A	intron_variant,NMD_transcript_variant	MODIFIER	ASH1L	ENSG00000116539	Transcript	ENST00000677042.1	nonsense_mediated_decay	-	2/27	-	-	-	-	-	-	-	-	0.102	1.806	0.13693	-
KRCTAP2/GBA1	rs2230288	1:155467920:G:A	0.91394	1	155467920	A	G	0.026216	1:155467920-155467920	A	intron_variant	MODIFIER	ASH1L	ENSG00000116539	Transcript	ENST00000677213.1	protein_coding	-	3/27	-	-	-	-	-	-	-	-	0.102	1.806	0.13693	-
KRCTAP2/GBA1	rs2230288	1:155467920:G:A	0.91394	1	155467920	A	G	0.026216	1:155467920-155467920	A	intron_variant	MODIFIER	ASH1L	ENSG00000116539	Transcript	ENST00000677825.1	protein_coding	-	2/26	-	-	-	-	-	-	-	-	0.102	1.806	0.13693	-
KRCTAP2/GBA1	rs2230288	1:155467920:G:A	0.91394	1	155467920	A	G	0.026216	1:155467920-155467920	A	intron_variant	MODIFIER	ASH1L	ENSG00000116539	Transcript	ENST00000678117.1	protein_coding	-	4/28	-	-	-	-	-	-	-	-	0.102	1.806	0.13693	-
KRCTAP2/GBA1	rs2230288	1:155467920:G:A	0.91394	1	155467920	A	G	0.026216	1:155467920-155467920	A	intron_variant,NMD_transcript_variant	MODIFIER	ASH1L	ENSG00000116539	Transcript	ENST00000678699.1	nonsense_mediated_decay	-	2/27	-	-	-	-	-	-	-	-	0.102	1.806	0.13693	-
KRCTAP2/GBA1	rs2230288	1:155467920:G:A	0.91394	1	155467920	A	G	0.026216	1:155467920-155467920	A	intron_variant	MODIFIER	ASH1L	ENSG00000116539	Transcript	ENST00000679097.1	protein_coding	-	4/28	-	-	-	-	-	-	-	-	0.102	1.806	0.13693	-
KRCTAP2/GBA1	rs2230288	1:155467920:G:A	0.91394	1	155467920	A	G	0.026216	1:155467920-155467920	A	intron_variant	MODIFIER	ASH1L	ENSG00000116539	Transcript	ENST00000679133.1	protein_coding	-	3/27	-	-	-	-	-	-	-	-	0.102	1.806	0.13693	-
KRCTAP2/GBA1	rs2230288	1:155467920:G:A	0.91394	1	155467920	A	G	0.026216	1:155467920-155467920	A	intron_variant	MODIFIER	ASH1L	ENSG00000116539	Transcript	ENST00000679333.1	protein_coding	-	3/26	-	-	-	-	-	-	-	-	0.102	1.806	0.13693	-
NCK2	rs73949308	rs148335434	0.918811	2	105761610	T	G	0.036716	2:105761610-105761610	T	intron_variant	MODIFIER	NCK2	ENSG00000071051	Transcript	ENST00000393348.6	protein_coding	-	1/3	-	-	-	-	-	-	-	-	0.565	2.122	0.179658	-
NCK2	rs73949308	rs148335434	0.918811	2	105761610	T	G	0.036716	2:105761610-105761610	T	intron_variant	MODIFIER	NCK2	ENSG00000071051	Transcript	ENST00000451463.6	protein_coding	-	1/3	-	-	-	-	-	-	-	-	0.565	2.122	0.179658	-
NCK2	rs73949308	rs148335434	0.918811	2	105761610	T	G	0.036716	2:105761610-105761610	T	intron_variant	MODIFIER	NCK2	ENSG00000071051	Transcript	ENST00000233154.9	protein_coding	-	1/4	-	-	-	-	-	-	-	-	0.565	2.122	0.179658	-
NCK2	rs73949308	rs201994637	0.918811	2	105762912	AG	A	0.036722	2:105762912-105762912	G	intron_variant	MODIFIER	NCK2	ENSG00000071051	Transcript	ENST00000233154.9	protein_coding	-	1/4	-	-	-	-	-	-	-	-	0.565	2.5	0.223677	-
NCK2	rs73949308	rs201994637	0.918811	2	105762912	AG	A	0.036722	2:105762912-105762912	G	intron_variant	MODIFIER	NCK2	ENSG00000071051	Transcript	ENST00000451463.6	protein_coding	-	1/3	-	-	-	-	-	-	-	-	0.565	2.5	0.223677	-
NCK2	rs73949308	rs201994637	0.918811	2	105762912	AG	A	0.036722	2:105762912-105762912	G	intron_variant	MODIFIER	NCK2	ENSG00000071051	Transcript	ENST00000393348.6	protein_coding	-	1/3	-	-	-	-	-	-	-	-	0.565	2.5	0.223677	-
NCK2	rs73949308	rs145073355	0.918811	2	105763013	C	A	0.036715	2:105763013-105763013	C	intron_variant	MODIFIER	NCK2	ENSG00000071051	Transcript	ENST00000393348.6	protein_coding	-	1/3	-	-	-	-	-	-	-	-	0.565	0.477	-0.204981	-
NCK2	rs73949308	rs145073355	0.918811	2	105763013	C	A	0.036715	2:105763013-105763013	C	intron_variant	MODIFIER	NCK2	ENSG00000071051	Transcript	ENST00000451463.6	protein_coding	-	1/3	-	-	-	-	-	-	-	-	0.565	0.477	-0.204981	-
NCK2	rs73949308	rs145073355	0.918811	2	105763013	C	A	0.036715	2:105763013-105763013	C	intron_variant	MODIFIER	NCK2	ENSG00000071051	Transcript	ENST00000233154.9	protein_coding	-	1/4	-	-	-	-	-	-	-	-	0.565	0.477	-0.204981	-
NCK2	rs73949308	rs142104933	0.918811	2	105763161	A	G	0.036715	2:105763161-105763161	A	intron_variant	MODIFIER	NCK2	ENSG00000071051	Transcript	ENST00000393348.6	protein_coding	-	1/3	-	-	-	-	-	-	-	-	0.565	1.414	0.07261	-
NCK2	rs73949308	rs142104933	0.918811	2	105763161	A	G	0.036715	2:105763161-105763161	A	intron_variant	MODIFIER	NCK2	ENSG00000071051	Transcript	ENST00000233154.9	protein_coding	-	1/4	-	-	-	-	-	-	-	-	0.565	1.414	0.07261	-
NCK2	rs73949308	rs142104933	0.918811	2	105763161	A	G	0.036715	2:105763161-105763161	A	intron_variant	MODIFIER	NCK2	ENSG00000071051	Transcript	ENST00000451463.6	protein_coding	-	1/3	-	-	-	-	-	-	-	-	0.565	1.414	0.07261	-
NCK2	rs73949308	rs115730988	0.918811	2	105763745	T	C	0.036717	2:105763745-105763745	T	intron_variant	MODIFIER	NCK2	ENSG00000071051	Transcript	ENST00000233154.9	protein_coding	-	1/4	-	-	-	-	-	-	-	-	0.565	0.087	-0.649559	-
NCK2	rs73949308	rs115730988	0.918811	2	105763745	T	C	0.036717	2:105763745-105763745	T	intron_variant	MODIFIER	NCK2	ENSG00000071051	Transcript	ENST00000393348.6	protein_coding	-	1/3	-	-	-	-	-	-	-	-	0.565	0.087	-0.649559	-
NCK2	rs73949308	rs115730988	0.918811	2	105763745	T	C	0.036717	2:105763745-105763745	T	intron_variant	MODIFIER	NCK2	ENSG00000071051	Transcript	ENST00000451463.6	protein_coding	-	1/3	-	-	-	-	-	-	-	-	0.565	0.087	-0.649559	-
NCK2	rs73949308	rs76664537	0.918811	2	105764183	T	G	0.036717	2:105764183-105764183	T	intron_variant	MODIFIER	NCK2	ENSG00000071051	Transcript	ENST00000233154.9	protein_coding	-	1/4	-	-	-	-	-	-	-	-	0.565	0.886	-0.049082	-
NCK2	rs73949308	rs76664537	0.918811	2	105764183	T	G	0.036717	2:105764183-105764183	T	intron_variant	MODIFIER	NCK2	ENSG00000071051	Transcript	ENST00000393348.6	protein_coding	-	1/3	-	-	-	-	-	-	-	-	0.565	0.886	-0.049082	-
NCK2	rs73949308	rs76664537	0.918811	2	105764183	T	G	0.036717	2:105764183-105764183	T	intron_variant	MODIFIER	NCK2	ENSG00000071051	Transcript	ENST00000451463.6	protein_coding	-	1/3	-	-	-	-	-	-	-	-	0.565	0.886	-0.049082	-
NCK2	rs73949308	rs115015699	0.917658	2	105764393	T	C	0.036724	2:105764393-105764393	T	intron_variant	MODIFIER	NCK2	ENSG00000071051	Transcript	ENST00000233154.9	protein_coding	-	1/4	-	-	-	-	-	-	-	-	0.565	3.627	0.332051	-
NCK2	rs73949308	rs115015699	0.917658	2	105764393	T	C	0.036724	2:105764393-105764393	T	intron_variant	MODIFIER	NCK2	ENSG00000071051	Transcript	ENST00000393348.6	protein_coding	-	1/3	-	-	-	-	-	-	-	-	0.565	3.627	0.332051	-
NCK2	rs73949308	rs115015699	0.917658	2	105764393	T	C	0.036724	2:105764393-105764393	T	intron_variant	MODIFIER	NCK2	ENSG00000071051	Transcript	ENST00000451463.6	protein_coding	-	1/3	-	-	-	-	-	-	-	-	0.565	3.627	0.332051	-
NCK2	rs73949308	rs115587318	0.920032	2	105768449	A	G	0.036717	2:105768449-105768449	A	intron_variant	MODIFIER	NCK2	ENSG00000071051	Transcript	ENST00000451463.6	protein_coding	-	1/3	-	-	-	-	-	-	-	-	0.565	1.508	0.08948	-
NCK2	rs73949308	rs115587318	0.920032	2	105768449	A	G	0.036717	2:105768449-105768449	A	intron_variant	MODIFIER	NCK2	ENSG00000071051	Transcript	ENST00000233154.9	protein_coding	-	1/4	-	-	-	-	-	-	-	-	0.565	1.508	0.08948	-
NCK2	rs73949308	rs115587318	0.920032	2	105768449	A	G	0.036717	2:105768449-105768449	A	intron_variant	MODIFIER	NCK2	ENSG00000071051	Transcript	ENST00000393348.6	protein_coding	-	1/3	-	-	-	-	-	-	-	-	0.565	1.508	0.08948	-
NCK2	rs73949308	rs114079823	0.920032	2	105768886	G	A	0.036699	2:105768886-105768886	G	intron_variant	MODIFIER	NCK2	ENSG00000071051	Transcript	ENST00000233154.9	protein_coding	-	1/4	-	-	-	-	-	-	-	-	0.565	0.128	-0.545759	-
NCK2	rs73949308	rs114079823	0.920032	2	105768886	G	A	0.036699	2:105768886-105768886	G	intron_variant	MODIFIER	NCK2	ENSG00000071051	Transcript	ENST00000393348.6	protein_coding	-	1/3	-	-	-	-	-	-	-	-	0.565	0.128	-0.545759	-
NCK2	rs73949308	rs114079823	0.920032	2	105768886	G	A	0.036699	2:105768886-105768886	G	intron_variant	MODIFIER	NCK2	ENSG00000071051	Transcript	ENST00000451463.6	protein_coding	-	1/3	-	-	-	-	-	-	-	-	0.565	0.128	-0.545759	-
NCK2	rs73949308	rs115907432	0.921254	2	105768991	G	A	0.0367	2:105768991-105768991	G	intron_variant	MODIFIER	NCK2	ENSG00000071051	Transcript	ENST00000233154.9	protein_coding	-	1/4	-	-	-	-	-	-	-	-	0.565	0.166	-0.476351	-
NCK2	rs73949308	rs115907432	0.921254	2	105768991	G	A	0.0367	2:105768991-105768991	G	intron_variant	MODIFIER	NCK2	ENSG00000071051	Transcript	ENST00000393348.6	protein_coding	-	1/3	-	-	-	-	-	-	-	-	0.565	0.166	-0.476351	-
NCK2	rs73949308	rs115907432	0.921254	2	105768991	G	A	0.0367	2:105768991-105768991	G	intron_variant	MODIFIER	NCK2	ENSG00000071051	Transcript	ENST00000451463.6	protein_coding	-	1/3	-	-	-	-	-	-	-	-	0.565	0.166	-0.476351	-
NCK2	rs73949308	rs114466993	0.923568	2	105769657	A	G	0.0367	2:105769657-105769657	A	intron_variant	MODIFIER	NCK2	ENSG00000071051	Transcript	ENST00000393348.6	protein_coding	-	1/3	-	-	-	-	-	-	-	-	0.565	1.097	0.006285	-
NCK2	rs73949308	rs114466993	0.923568	2	105769657	A	G	0.0367	2:105769657-105769657	A	intron_variant	MODIFIER	NCK2	ENSG00000071051	Transcript	ENST00000233154.9	protein_coding	-	1/4	-	-	-	-	-	-	-	-	0.565	1.097	0.006285	-
NCK2	rs73949308	rs114466993	0.923568	2	105769657	A	G	0.0367	2:105769657-105769657	A	intron_variant	MODIFIER	NCK2	ENSG00000071051	Transcript	ENST00000451463.6	protein_coding	-	1/3	-	-	-	-	-	-	-	-	0.565	1.097	0.006285	-
NCK2	rs73949308	rs114466993	0.923568	2	105769657	A	G	0.0367	2:105769657-105769657	A	regulatory_region_variant	MODIFIER	-	-	RegulatoryFeature	ENSR2_BQZQB	enhancer	-	-	-	-	-	-	-	-	-	-	-	1.097	0.006285	-
NCK2	rs73949308	rs191753503	0.92479	2	105771292	T	C	0.036709	2:105771292-105771292	T	intron_variant	MODIFIER	NCK2	ENSG00000071051	Transcript	ENST00000451463.6	protein_coding	-	1/3	-	-	-	-	-	-	-	-	0.565	2.901	0.264879	-
NCK2	rs73949308	rs191753503	0.92479	2	105771292	T	C	0.036709	2:105771292-105771292	T	intron_variant	MODIFIER	NCK2	ENSG00000071051	Transcript	ENST00000233154.9	protein_coding	-	1/4	-	-	-	-	-	-	-	-	0.565	2.901	0.264879	-
NCK2	rs73949308	rs191753503	0.92479	2	105771292	T	C	0.036709	2:105771292-105771292	T	intron_variant	MODIFIER	NCK2	ENSG00000071051	Transcript	ENST00000393348.6	protein_coding	-	1/3	-	-	-	-	-	-	-	-	0.565	2.901	0.264879	-
NCK2	rs73949308	rs148195028	0.92479	2	105771419	C	T	0.03671	2:105771419-105771419	C	intron_variant	MODIFIER	NCK2	ENSG00000071051	Transcript	ENST00000233154.9	protein_coding	-	1/4	-	-	-	-	-	-	-	-	0.565	3.133	0.287065	-
NCK2	rs73949308	rs148195028	0.92479	2	105771419	C	T	0.03671	2:105771419-105771419	C	intron_variant	MODIFIER	NCK2	ENSG00000071051	Transcript	ENST00000393348.6	protein_coding	-	1/3	-	-	-	-	-	-	-	-	0.565	3.133	0.287065	-
NCK2	rs73949308	rs148195028	0.92479	2	105771419	C	T	0.03671	2:105771419-105771419	C	intron_variant	MODIFIER	NCK2	ENSG00000071051	Transcript	ENST00000451463.6	protein_coding	-	1/3	-	-	-	-	-	-	-	-	0.565	3.133	0.287065	-
NCK2	rs73949308	rs114071060	0.92479	2	105771490	A	G	0.036713	2:105771490-105771490	A	intron_variant	MODIFIER	NCK2	ENSG00000071051	Transcript	ENST00000233154.9	protein_coding	-	1/4	-	-	-	-	-	-	-	-	0.565	3.122	0.28604	-
NCK2	rs73949308	rs114071060	0.92479	2	105771490	A	G	0.036713	2:105771490-105771490	A	intron_variant	MODIFIER	NCK2	ENSG00000071051	Transcript	ENST00000393348.6	protein_coding	-	1/3	-	-	-	-	-	-	-	-	0.565	3.122	0.28604	-
NCK2	rs73949308	rs114071060	0.92479	2	105771490	A	G	0.036713	2:105771490-105771490	A	intron_variant	MODIFIER	NCK2	ENSG00000071051	Transcript	ENST00000451463.6	protein_coding	-	1/3	-	-	-	-	-	-	-	-	0.565	3.122	0.28604	-
NCK2	rs73949308	rs114125327	0.917881	2	105772334	T	G	0.036648	2:105772334-105772334	T	intron_variant	MODIFIER	NCK2	ENSG00000071051	Transcript	ENST00000233154.9	protein_coding	-	1/4	-	-	-	-	-	-	-	-	0.565	0.509	-0.188658	-
NCK2	rs73949308	rs114125327	0.917881	2	105772334	T	G	0.036648	2:105772334-105772334	T	intron_variant	MODIFIER	NCK2	ENSG00000071051	Transcript	ENST00000393348.6	protein_coding	-	1/3	-	-	-	-	-	-	-	-	0.565	0.509	-0.188658	-
NCK2	rs73949308	rs114125327	0.917881	2	105772334	T	G	0.036648	2:105772334-105772334	T	intron_variant	MODIFIER	NCK2	ENSG00000071051	Transcript	ENST00000451463.6	protein_coding	-	1/3	-	-	-	-	-	-	-	-	0.565	0.509	-0.188658	-
NCK2	rs73949308	rs114125327	0.917881	2	105772334	T	G	0.036648	2:105772334-105772334	T	regulatory_region_variant	MODIFIER	-	-	RegulatoryFeature	ENSR2_BQZQN	enhancer	-	-	-	-	-	-	-	-	-	-	-	0.509	-0.188658	-
NCK2	rs73949308	rs150876690	0.934244	2	105777954	G	T	0.036718	2:105777954-105777954	G	intron_variant	MODIFIER	NCK2	ENSG00000071051	Transcript	ENST00000451463.6	protein_coding	-	1/3	-	-	-	-	-	-	-	-	0.565	0.044	-0.835376	-
NCK2	rs73949308	rs150876690	0.934244	2	105777954	G	T	0.036718	2:105777954-105777954	G	intron_variant	MODIFIER	NCK2	ENSG00000071051	Transcript	ENST00000393348.6	protein_coding	-	1/3	-	-	-	-	-	-	-	-	0.565	0.044	-0.835376	-
NCK2	rs73949308	rs150876690	0.934244	2	105777954	G	T	0.036718	2:105777954-105777954	G	intron_variant	MODIFIER	NCK2	ENSG00000071051	Transcript	ENST00000233154.9	protein_coding	-	1/4	-	-	-	-	-	-	-	-	0.565	0.044	-0.835376	-
NCK2	rs73949308	rs139424037	0.935422	2	105778424	T	C	0.036717	2:105778424-105778424	T	intron_variant	MODIFIER	NCK2	ENSG00000071051	Transcript	ENST00000233154.9	protein_coding	-	1/4	-	-	-	-	-	-	-	-	0.565	0.982	-0.022525	-
NCK2	rs73949308	rs139424037	0.935422	2	105778424	T	C	0.036717	2:105778424-105778424	T	intron_variant	MODIFIER	NCK2	ENSG00000071051	Transcript	ENST00000393348.6	protein_coding	-	1/3	-	-	-	-	-	-	-	-	0.565	0.982	-0.022525	-
NCK2	rs73949308	rs139424037	0.935422	2	105778424	T	C	0.036717	2:105778424-105778424	T	intron_variant	MODIFIER	NCK2	ENSG00000071051	Transcript	ENST00000451463.6	protein_coding	-	1/3	-	-	-	-	-	-	-	-	0.565	0.982	-0.022525	-
NCK2	rs73949308	rs116025549	0.930674	2	105781010	T	C	0.033781	2:105781010-105781010	T	intron_variant	MODIFIER	NCK2	ENSG00000071051	Transcript	ENST00000233154.9	protein_coding	-	1/4	-	-	-	-	-	-	-	-	0.565	3.602	0.329882	-
NCK2	rs73949308	rs116025549	0.930674	2	105781010	T	C	0.033781	2:105781010-105781010	T	intron_variant	MODIFIER	NCK2	ENSG00000071051	Transcript	ENST00000393348.6	protein_coding	-	1/3	-	-	-	-	-	-	-	-	0.565	3.602	0.329882	-
NCK2	rs73949308	rs116025549	0.930674	2	105781010	T	C	0.033781	2:105781010-105781010	T	intron_variant	MODIFIER	NCK2	ENSG00000071051	Transcript	ENST00000451463.6	protein_coding	-	1/3	-	-	-	-	-	-	-	-	0.565	3.602	0.329882	-
NCK2	rs73949308	rs118166410	0.954921	2	105783601	C	T	0.036423	2:105783601-105783601	C	intron_variant	MODIFIER	NCK2	ENSG00000071051	Transcript	ENST00000451463.6	protein_coding	-	1/3	-	-	-	-	-	-	-	-	0.565	8.418	0.813979	-
NCK2	rs73949308	rs118166410	0.954921	2	105783601	C	T	0.036423	2:105783601-105783601	C	intron_variant	MODIFIER	NCK2	ENSG00000071051	Transcript	ENST00000233154.9	protein_coding	-	1/4	-	-	-	-	-	-	-	-	0.565	8.418	0.813979	-
NCK2	rs73949308	rs118166410	0.954921	2	105783601	C	T	0.036423	2:105783601-105783601	C	intron_variant	MODIFIER	NCK2	ENSG00000071051	Transcript	ENST00000393348.6	protein_coding	-	1/3	-	-	-	-	-	-	-	-	0.565	8.418	0.813979	-
NCK2	rs73949308	rs116244879	0.954921	2	105783838	T	C	0.036293	2:105783838-105783838	T	intron_variant	MODIFIER	NCK2	ENSG00000071051	Transcript	ENST00000233154.9	protein_coding	-	1/4	-	-	-	-	-	-	-	-	0.565	6.019	0.555111	-
NCK2	rs73949308	rs116244879	0.954921	2	105783838	T	C	0.036293	2:105783838-105783838	T	intron_variant	MODIFIER	NCK2	ENSG00000071051	Transcript	ENST00000393348.6	protein_coding	-	1/3	-	-	-	-	-	-	-	-	0.565	6.019	0.555111	-
NCK2	rs73949308	rs116244879	0.954921	2	105783838	T	C	0.036293	2:105783838-105783838	T	intron_variant	MODIFIER	NCK2	ENSG00000071051	Transcript	ENST00000451463.6	protein_coding	-	1/3	-	-	-	-	-	-	-	-	0.565	6.019	0.555111	-
NCK2	rs73949308	rs60398425	0.954921	2	105784154	A	C	0.03631	2:105784154-105784154	A	intron_variant	MODIFIER	NCK2	ENSG00000071051	Transcript	ENST00000393348.6	protein_coding	-	1/3	-	-	-	-	-	-	-	-	0.565	4.143	0.377938	-
NCK2	rs73949308	rs60398425	0.954921	2	105784154	A	C	0.03631	2:105784154-105784154	A	intron_variant	MODIFIER	NCK2	ENSG00000071051	Transcript	ENST00000233154.9	protein_coding	-	1/4	-	-	-	-	-	-	-	-	0.565	4.143	0.377938	-
NCK2	rs73949308	rs60398425	0.954921	2	105784154	A	C	0.03631	2:105784154-105784154	A	intron_variant	MODIFIER	NCK2	ENSG00000071051	Transcript	ENST00000451463.6	protein_coding	-	1/3	-	-	-	-	-	-	-	-	0.565	4.143	0.377938	-
NCK2	rs73949308	rs116022781	0.948975	2	105784260	T	C	0.036369	2:105784260-105784260	T	intron_variant	MODIFIER	NCK2	ENSG00000071051	Transcript	ENST00000233154.9	protein_coding	-	1/4	-	-	-	-	-	-	-	-	0.565	2.714	0.246203	-
NCK2	rs73949308	rs116022781	0.948975	2	105784260	T	C	0.036369	2:105784260-105784260	T	intron_variant	MODIFIER	NCK2	ENSG00000071051	Transcript	ENST00000393348.6	protein_coding	-	1/3	-	-	-	-	-	-	-	-	0.565	2.714	0.246203	-
NCK2	rs73949308	rs116022781	0.948975	2	105784260	T	C	0.036369	2:105784260-105784260	T	intron_variant	MODIFIER	NCK2	ENSG00000071051	Transcript	ENST00000451463.6	protein_coding	-	1/3	-	-	-	-	-	-	-	-	0.565	2.714	0.246203	-
NCK2	rs73949308	rs76258987	0.954921	2	105784534	A	G	0.036313	2:105784534-105784534	A	intron_variant	MODIFIER	NCK2	ENSG00000071051	Transcript	ENST00000233154.9	protein_coding	-	1/4	-	-	-	-	-	-	-	-	0.565	4.1	0.374128	-
NCK2	rs73949308	rs76258987	0.954921	2	105784534	A	G	0.036313	2:105784534-105784534	A	intron_variant	MODIFIER	NCK2	ENSG00000071051	Transcript	ENST00000393348.6	protein_coding	-	1/3	-	-	-	-	-	-	-	-	0.565	4.1	0.374128	-
NCK2	rs73949308	rs76258987	0.954921	2	105784534	A	G	0.036313	2:105784534-105784534	A	intron_variant	MODIFIER	NCK2	ENSG00000071051	Transcript	ENST00000451463.6	protein_coding	-	1/3	-	-	-	-	-	-	-	-	0.565	4.1	0.374128	-
NCK2	rs73949308	rs116037222	0.952512	2	105784649	C	A	0.036314	2:105784649-105784649	C	intron_variant	MODIFIER	NCK2	ENSG00000071051	Transcript	ENST00000233154.9	protein_coding	-	1/4	-	-	-	-	-	-	-	-	0.565	0.114	-0.575183	-
NCK2	rs73949308	rs116037222	0.952512	2	105784649	C	A	0.036314	2:105784649-105784649	C	intron_variant	MODIFIER	NCK2	ENSG00000071051	Transcript	ENST00000393348.6	protein_coding	-	1/3	-	-	-	-	-	-	-	-	0.565	0.114	-0.575183	-
NCK2	rs73949308	rs116037222	0.952512	2	105784649	C	A	0.036314	2:105784649-105784649	C	intron_variant	MODIFIER	NCK2	ENSG00000071051	Transcript	ENST00000451463.6	protein_coding	-	1/3	-	-	-	-	-	-	-	-	0.565	0.114	-0.575183	-
NCK2	rs73949308	rs114024171	0.951375	2	105785306	G	A	0.03634	2:105785306-105785306	G	intron_variant	MODIFIER	NCK2	ENSG00000071051	Transcript	ENST00000451463.6	protein_coding	-	1/3	-	-	-	-	-	-	-	-	0.565	0.001	-2.15774	-
NCK2	rs73949308	rs114024171	0.951375	2	105785306	G	A	0.03634	2:105785306-105785306	G	intron_variant	MODIFIER	NCK2	ENSG00000071051	Transcript	ENST00000233154.9	protein_coding	-	1/4	-	-	-	-	-	-	-	-	0.565	0.001	-2.15774	-
NCK2	rs73949308	rs114024171	0.951375	2	105785306	G	A	0.03634	2:105785306-105785306	G	intron_variant	MODIFIER	NCK2	ENSG00000071051	Transcript	ENST00000393348.6	protein_coding	-	1/3	-	-	-	-	-	-	-	-	0.565	0.001	-2.15774	-
NCK2	rs73949308	rs114024171	0.951375	2	105785306	G	A	0.03634	2:105785306-105785306	G	downstream_gene_variant	MODIFIER	-	ENSG00000290119	Transcript	ENST00000703042.2	lncRNA	-	-	-	-	-	-	-	-	-	-	-	0.001	-2.15774	-
NCK2	rs73949308	rs114320557	0.954921	2	105787008	G	A	0.03632	2:105787008-105787008	G	intron_variant	MODIFIER	NCK2	ENSG00000071051	Transcript	ENST00000233154.9	protein_coding	-	1/4	-	-	-	-	-	-	-	-	0.565	0.454	-0.217045	-
NCK2	rs73949308	rs114320557	0.954921	2	105787008	G	A	0.03632	2:105787008-105787008	G	intron_variant	MODIFIER	NCK2	ENSG00000071051	Transcript	ENST00000393348.6	protein_coding	-	1/3	-	-	-	-	-	-	-	-	0.565	0.454	-0.217045	-
NCK2	rs73949308	rs114320557	0.954921	2	105787008	G	A	0.03632	2:105787008-105787008	G	intron_variant	MODIFIER	NCK2	ENSG00000071051	Transcript	ENST00000451463.6	protein_coding	-	1/3	-	-	-	-	-	-	-	-	0.565	0.454	-0.217045	-
NCK2	rs73949308	rs114320557	0.954921	2	105787008	G	A	0.03632	2:105787008-105787008	G	downstream_gene_variant	MODIFIER	-	ENSG00000290119	Transcript	ENST00000703042.2	lncRNA	-	-	-	-	-	-	-	-	-	-	-	0.454	-0.217045	-
NCK2	rs73949308	rs115870039	0.954921	2	105787253	A	G	0.03632	2:105787253-105787253	A	intron_variant	MODIFIER	NCK2	ENSG00000071051	Transcript	ENST00000393348.6	protein_coding	-	1/3	-	-	-	-	-	-	-	-	0.565	0.235	-0.384393	-
NCK2	rs73949308	rs115870039	0.954921	2	105787253	A	G	0.03632	2:105787253-105787253	A	intron_variant	MODIFIER	NCK2	ENSG00000071051	Transcript	ENST00000451463.6	protein_coding	-	1/3	-	-	-	-	-	-	-	-	0.565	0.235	-0.384393	-
NCK2	rs73949308	rs115870039	0.954921	2	105787253	A	G	0.03632	2:105787253-105787253	A	intron_variant	MODIFIER	NCK2	ENSG00000071051	Transcript	ENST00000233154.9	protein_coding	-	1/4	-	-	-	-	-	-	-	-	0.565	0.235	-0.384393	-
NCK2	rs73949308	rs115870039	0.954921	2	105787253	A	G	0.03632	2:105787253-105787253	A	downstream_gene_variant	MODIFIER	-	ENSG00000290119	Transcript	ENST00000703042.2	lncRNA	-	-	-	-	-	-	-	-	-	-	-	0.235	-0.384393	-
NCK2	rs73949308	rs141147125	0.954921	2	105787880	C	T	0.03632	2:105787880-105787880	C	downstream_gene_variant	MODIFIER	-	ENSG00000290119	Transcript	ENST00000703042.2	lncRNA	-	-	-	-	-	-	-	-	-	-	-	1.633	0.110479	-
NCK2	rs73949308	rs141147125	0.954921	2	105787880	C	T	0.03632	2:105787880-105787880	C	regulatory_region_variant	MODIFIER	-	-	RegulatoryFeature	ENSR2_93JZNX	enhancer	-	-	-	-	-	-	-	-	-	-	-	1.633	0.110479	-
NCK2	rs73949308	rs141147125	0.954921	2	105787880	C	T	0.03632	2:105787880-105787880	C	intron_variant	MODIFIER	NCK2	ENSG00000071051	Transcript	ENST00000233154.9	protein_coding	-	1/4	-	-	-	-	-	-	-	-	0.565	1.633	0.110479	-
NCK2	rs73949308	rs141147125	0.954921	2	105787880	C	T	0.03632	2:105787880-105787880	C	intron_variant	MODIFIER	NCK2	ENSG00000071051	Transcript	ENST00000393348.6	protein_coding	-	1/3	-	-	-	-	-	-	-	-	0.565	1.633	0.110479	-
NCK2	rs73949308	rs141147125	0.954921	2	105787880	C	T	0.03632	2:105787880-105787880	C	intron_variant	MODIFIER	NCK2	ENSG00000071051	Transcript	ENST00000451463.6	protein_coding	-	1/3	-	-	-	-	-	-	-	-	0.565	1.633	0.110479	-
NCK2	rs73949308	rs116540218	0.954921	2	105788441	A	G	0.036291	2:105788441-105788441	A	intron_variant	MODIFIER	NCK2	ENSG00000071051	Transcript	ENST00000233154.9	protein_coding	-	1/4	-	-	-	-	-	-	-	-	0.565	0.063	-0.737442	-
NCK2	rs73949308	rs116540218	0.954921	2	105788441	A	G	0.036291	2:105788441-105788441	A	intron_variant	MODIFIER	NCK2	ENSG00000071051	Transcript	ENST00000393348.6	protein_coding	-	1/3	-	-	-	-	-	-	-	-	0.565	0.063	-0.737442	-
NCK2	rs73949308	rs116540218	0.954921	2	105788441	A	G	0.036291	2:105788441-105788441	A	intron_variant	MODIFIER	NCK2	ENSG00000071051	Transcript	ENST00000451463.6	protein_coding	-	1/3	-	-	-	-	-	-	-	-	0.565	0.063	-0.737442	-
NCK2	rs73949308	rs116540218	0.954921	2	105788441	A	G	0.036291	2:105788441-105788441	A	downstream_gene_variant	MODIFIER	-	ENSG00000290119	Transcript	ENST00000703042.2	lncRNA	-	-	-	-	-	-	-	-	-	-	-	0.063	-0.737442	-
NCK2	rs73949308	rs116540218	0.954921	2	105788441	A	G	0.036291	2:105788441-105788441	A	downstream_gene_variant	MODIFIER	-	ENSG00000290119	Transcript	ENST00000820838.1	lncRNA	-	-	-	-	-	-	-	-	-	-	-	0.063	-0.737442	-
NCK2	rs73949308	rs142581278	0.956108	2	105789244	GT	G	0.036441	2:105789244-105789244	T	intron_variant	MODIFIER	NCK2	ENSG00000071051	Transcript	ENST00000451463.6	protein_coding	-	1/3	-	-	-	-	-	-	-	-	0.565	1.512	0.090261	-
NCK2	rs73949308	rs142581278	0.956108	2	105789244	GT	G	0.036441	2:105789244-105789244	T	intron_variant	MODIFIER	NCK2	ENSG00000071051	Transcript	ENST00000233154.9	protein_coding	-	1/4	-	-	-	-	-	-	-	-	0.565	1.512	0.090261	-
NCK2	rs73949308	rs142581278	0.956108	2	105789244	GT	G	0.036441	2:105789244-105789244	T	intron_variant	MODIFIER	NCK2	ENSG00000071051	Transcript	ENST00000393348.6	protein_coding	-	1/3	-	-	-	-	-	-	-	-	0.565	1.512	0.090261	-
NCK2	rs73949308	rs142581278	0.956108	2	105789244	GT	G	0.036441	2:105789244-105789244	T	downstream_gene_variant	MODIFIER	-	ENSG00000290119	Transcript	ENST00000703042.2	lncRNA	-	-	-	-	-	-	-	-	-	-	-	1.512	0.090261	-
NCK2	rs73949308	rs142581278	0.956108	2	105789244	GT	G	0.036441	2:105789244-105789244	T	downstream_gene_variant	MODIFIER	-	ENSG00000290119	Transcript	ENST00000820838.1	lncRNA	-	-	-	-	-	-	-	-	-	-	-	1.512	0.090261	-
NCK2	rs73949308	rs115621302	0.956108	2	105789562	T	A	0.03632	2:105789562-105789562	T	intron_variant	MODIFIER	NCK2	ENSG00000071051	Transcript	ENST00000451463.6	protein_coding	-	1/3	-	-	-	-	-	-	-	-	0.565	4.967	0.452772	-
NCK2	rs73949308	rs115621302	0.956108	2	105789562	T	A	0.03632	2:105789562-105789562	T	intron_variant	MODIFIER	NCK2	ENSG00000071051	Transcript	ENST00000233154.9	protein_coding	-	1/4	-	-	-	-	-	-	-	-	0.565	4.967	0.452772	-
NCK2	rs73949308	rs115621302	0.956108	2	105789562	T	A	0.03632	2:105789562-105789562	T	intron_variant	MODIFIER	NCK2	ENSG00000071051	Transcript	ENST00000393348.6	protein_coding	-	1/3	-	-	-	-	-	-	-	-	0.565	4.967	0.452772	-
NCK2	rs73949308	rs115621302	0.956108	2	105789562	T	A	0.03632	2:105789562-105789562	T	downstream_gene_variant	MODIFIER	-	ENSG00000290119	Transcript	ENST00000703042.2	lncRNA	-	-	-	-	-	-	-	-	-	-	-	4.967	0.452772	-
NCK2	rs73949308	rs115621302	0.956108	2	105789562	T	A	0.03632	2:105789562-105789562	T	downstream_gene_variant	MODIFIER	-	ENSG00000290119	Transcript	ENST00000820838.1	lncRNA	-	-	-	-	-	-	-	-	-	-	-	4.967	0.452772	-
NCK2	rs73949308	rs115270471	0.956108	2	105789794	G	T	0.03632	2:105789794-105789794	G	intron_variant	MODIFIER	NCK2	ENSG00000071051	Transcript	ENST00000233154.9	protein_coding	-	1/4	-	-	-	-	-	-	-	-	0.565	5.867	0.539802	-
NCK2	rs73949308	rs115270471	0.956108	2	105789794	G	T	0.03632	2:105789794-105789794	G	intron_variant	MODIFIER	NCK2	ENSG00000071051	Transcript	ENST00000393348.6	protein_coding	-	1/3	-	-	-	-	-	-	-	-	0.565	5.867	0.539802	-
NCK2	rs73949308	rs115270471	0.956108	2	105789794	G	T	0.03632	2:105789794-105789794	G	intron_variant	MODIFIER	NCK2	ENSG00000071051	Transcript	ENST00000451463.6	protein_coding	-	1/3	-	-	-	-	-	-	-	-	0.565	5.867	0.539802	-
NCK2	rs73949308	rs115270471	0.956108	2	105789794	G	T	0.03632	2:105789794-105789794	G	downstream_gene_variant	MODIFIER	-	ENSG00000290119	Transcript	ENST00000703042.2	lncRNA	-	-	-	-	-	-	-	-	-	-	-	5.867	0.539802	-
NCK2	rs73949308	rs115270471	0.956108	2	105789794	G	T	0.03632	2:105789794-105789794	G	downstream_gene_variant	MODIFIER	-	ENSG00000290119	Transcript	ENST00000820838.1	lncRNA	-	-	-	-	-	-	-	-	-	-	-	5.867	0.539802	-
NCK2	rs73949308	rs114915500	0.954884	2	105790395	C	T	0.03632	2:105790395-105790395	C	regulatory_region_variant	MODIFIER	-	-	RegulatoryFeature	ENSR2_CDHFN	enhancer	-	-	-	-	-	-	-	-	-	-	-	1.469	0.082662	-
NCK2	rs73949308	rs114915500	0.954884	2	105790395	C	T	0.03632	2:105790395-105790395	C	intron_variant	MODIFIER	NCK2	ENSG00000071051	Transcript	ENST00000233154.9	protein_coding	-	1/4	-	-	-	-	-	-	-	-	0.565	1.469	0.082662	-
NCK2	rs73949308	rs114915500	0.954884	2	105790395	C	T	0.03632	2:105790395-105790395	C	intron_variant	MODIFIER	NCK2	ENSG00000071051	Transcript	ENST00000393348.6	protein_coding	-	1/3	-	-	-	-	-	-	-	-	0.565	1.469	0.082662	-
NCK2	rs73949308	rs114915500	0.954884	2	105790395	C	T	0.03632	2:105790395-105790395	C	intron_variant	MODIFIER	NCK2	ENSG00000071051	Transcript	ENST00000451463.6	protein_coding	-	1/3	-	-	-	-	-	-	-	-	0.565	1.469	0.082662	-
NCK2	rs73949308	rs114915500	0.954884	2	105790395	C	T	0.03632	2:105790395-105790395	C	intron_variant,non_coding_transcript_variant	MODIFIER	-	ENSG00000290119	Transcript	ENST00000703042.2	lncRNA	-	2/2	-	-	-	-	-	-	-	-	-	1.469	0.082662	-
NCK2	rs73949308	rs114915500	0.954884	2	105790395	C	T	0.03632	2:105790395-105790395	C	downstream_gene_variant	MODIFIER	-	ENSG00000290119	Transcript	ENST00000820838.1	lncRNA	-	-	-	-	-	-	-	-	-	-	-	1.469	0.082662	-
NCK2	rs73949308	rs140390014	0.956108	2	105791437	T	C	0.036329	2:105791437-105791437	T	intron_variant	MODIFIER	NCK2	ENSG00000071051	Transcript	ENST00000233154.9	protein_coding	-	1/4	-	-	-	-	-	-	-	-	0.565	0.292	-0.328567	-
NCK2	rs73949308	rs140390014	0.956108	2	105791437	T	C	0.036329	2:105791437-105791437	T	intron_variant	MODIFIER	NCK2	ENSG00000071051	Transcript	ENST00000393348.6	protein_coding	-	1/3	-	-	-	-	-	-	-	-	0.565	0.292	-0.328567	-
NCK2	rs73949308	rs140390014	0.956108	2	105791437	T	C	0.036329	2:105791437-105791437	T	intron_variant	MODIFIER	NCK2	ENSG00000071051	Transcript	ENST00000451463.6	protein_coding	-	1/3	-	-	-	-	-	-	-	-	0.565	0.292	-0.328567	-
NCK2	rs73949308	rs140390014	0.956108	2	105791437	T	C	0.036329	2:105791437-105791437	T	intron_variant,non_coding_transcript_variant	MODIFIER	-	ENSG00000290119	Transcript	ENST00000703042.2	lncRNA	-	1/2	-	-	-	-	-	-	-	-	-	0.292	-0.328567	-
NCK2	rs73949308	rs140390014	0.956108	2	105791437	T	C	0.036329	2:105791437-105791437	T	downstream_gene_variant	MODIFIER	-	ENSG00000290119	Transcript	ENST00000820838.1	lncRNA	-	-	-	-	-	-	-	-	-	-	-	0.292	-0.328567	-
NCK2	rs73949308	rs115511870	0.956108	2	105791816	G	A	0.036317	2:105791816-105791816	G	intron_variant	MODIFIER	NCK2	ENSG00000071051	Transcript	ENST00000233154.9	protein_coding	-	1/4	-	-	-	-	-	-	-	-	0.565	1.502	0.088521	-
NCK2	rs73949308	rs115511870	0.956108	2	105791816	G	A	0.036317	2:105791816-105791816	G	intron_variant	MODIFIER	NCK2	ENSG00000071051	Transcript	ENST00000393348.6	protein_coding	-	1/3	-	-	-	-	-	-	-	-	0.565	1.502	0.088521	-
NCK2	rs73949308	rs115511870	0.956108	2	105791816	G	A	0.036317	2:105791816-105791816	G	intron_variant	MODIFIER	NCK2	ENSG00000071051	Transcript	ENST00000451463.6	protein_coding	-	1/3	-	-	-	-	-	-	-	-	0.565	1.502	0.088521	-
NCK2	rs73949308	rs115511870	0.956108	2	105791816	G	A	0.036317	2:105791816-105791816	G	downstream_gene_variant	MODIFIER	-	ENSG00000290119	Transcript	ENST00000820838.1	lncRNA	-	-	-	-	-	-	-	-	-	-	-	1.502	0.088521	-
NCK2	rs73949308	rs115511870	0.956108	2	105791816	G	A	0.036317	2:105791816-105791816	G	intron_variant,non_coding_transcript_variant	MODIFIER	-	ENSG00000290119	Transcript	ENST00000703042.2	lncRNA	-	1/2	-	-	-	-	-	-	-	-	-	1.502	0.088521	-
NCK2	rs73949308	rs200169103	0.954884	2	105792387	CTG	C	0.036313	2:105792387-105792387	TG	downstream_gene_variant	MODIFIER	-	ENSG00000290119	Transcript	ENST00000820838.1	lncRNA	-	-	-	-	-	-	-	-	-	-	-	3.132	0.286981	-
NCK2	rs73949308	rs200169103	0.954884	2	105792387	CTG	C	0.036313	2:105792387-105792387	TG	intron_variant	MODIFIER	NCK2	ENSG00000071051	Transcript	ENST00000451463.6	protein_coding	-	1/3	-	-	-	-	-	-	-	-	0.565	3.132	0.286981	-
NCK2	rs73949308	rs200169103	0.954884	2	105792387	CTG	C	0.036313	2:105792387-105792387	TG	intron_variant,non_coding_transcript_variant	MODIFIER	-	ENSG00000290119	Transcript	ENST00000703042.2	lncRNA	-	1/2	-	-	-	-	-	-	-	-	-	3.132	0.286981	-
NCK2	rs73949308	rs200169103	0.954884	2	105792387	CTG	C	0.036313	2:105792387-105792387	TG	intron_variant	MODIFIER	NCK2	ENSG00000071051	Transcript	ENST00000233154.9	protein_coding	-	1/4	-	-	-	-	-	-	-	-	0.565	3.132	0.286981	-
NCK2	rs73949308	rs200169103	0.954884	2	105792387	CTG	C	0.036313	2:105792387-105792387	TG	intron_variant	MODIFIER	NCK2	ENSG00000071051	Transcript	ENST00000393348.6	protein_coding	-	1/3	-	-	-	-	-	-	-	-	0.565	3.132	0.286981	-
NCK2	rs73949308	rs115570913	0.956108	2	105792732	T	A	0.036281	2:105792732-105792732	T	intron_variant	MODIFIER	NCK2	ENSG00000071051	Transcript	ENST00000393348.6	protein_coding	-	1/3	-	-	-	-	-	-	-	-	0.565	1.457	0.080554	-
NCK2	rs73949308	rs115570913	0.956108	2	105792732	T	A	0.036281	2:105792732-105792732	T	intron_variant	MODIFIER	NCK2	ENSG00000071051	Transcript	ENST00000451463.6	protein_coding	-	1/3	-	-	-	-	-	-	-	-	0.565	1.457	0.080554	-
NCK2	rs73949308	rs115570913	0.956108	2	105792732	T	A	0.036281	2:105792732-105792732	T	intron_variant,non_coding_transcript_variant	MODIFIER	-	ENSG00000290119	Transcript	ENST00000703042.2	lncRNA	-	1/2	-	-	-	-	-	-	-	-	-	1.457	0.080554	-
NCK2	rs73949308	rs115570913	0.956108	2	105792732	T	A	0.036281	2:105792732-105792732	T	downstream_gene_variant	MODIFIER	-	ENSG00000290119	Transcript	ENST00000820838.1	lncRNA	-	-	-	-	-	-	-	-	-	-	-	1.457	0.080554	-
NCK2	rs73949308	rs115570913	0.956108	2	105792732	T	A	0.036281	2:105792732-105792732	T	intron_variant	MODIFIER	NCK2	ENSG00000071051	Transcript	ENST00000233154.9	protein_coding	-	1/4	-	-	-	-	-	-	-	-	0.565	1.457	0.080554	-
NCK2	rs73949308	rs116033386	0.95366	2	105793081	G	A	0.03632	2:105793081-105793081	G	intron_variant	MODIFIER	NCK2	ENSG00000071051	Transcript	ENST00000233154.9	protein_coding	-	1/4	-	-	-	-	-	-	-	-	0.565	1.617	0.107912	-
NCK2	rs73949308	rs116033386	0.95366	2	105793081	G	A	0.03632	2:105793081-105793081	G	intron_variant	MODIFIER	NCK2	ENSG00000071051	Transcript	ENST00000393348.6	protein_coding	-	1/3	-	-	-	-	-	-	-	-	0.565	1.617	0.107912	-
NCK2	rs73949308	rs116033386	0.95366	2	105793081	G	A	0.03632	2:105793081-105793081	G	intron_variant	MODIFIER	NCK2	ENSG00000071051	Transcript	ENST00000451463.6	protein_coding	-	1/3	-	-	-	-	-	-	-	-	0.565	1.617	0.107912	-
NCK2	rs73949308	rs116033386	0.95366	2	105793081	G	A	0.03632	2:105793081-105793081	G	intron_variant,non_coding_transcript_variant	MODIFIER	-	ENSG00000290119	Transcript	ENST00000703042.2	lncRNA	-	1/2	-	-	-	-	-	-	-	-	-	1.617	0.107912	-
NCK2	rs73949308	rs116033386	0.95366	2	105793081	G	A	0.03632	2:105793081-105793081	G	downstream_gene_variant	MODIFIER	-	ENSG00000290119	Transcript	ENST00000820838.1	lncRNA	-	-	-	-	-	-	-	-	-	-	-	1.617	0.107912	-
NCK2	rs73949308	rs115725304	0.956108	2	105793237	A	G	0.036321	2:105793237-105793237	A	intron_variant	MODIFIER	NCK2	ENSG00000071051	Transcript	ENST00000233154.9	protein_coding	-	1/4	-	-	-	-	-	-	-	-	0.565	1.973	0.160346	-
NCK2	rs73949308	rs115725304	0.956108	2	105793237	A	G	0.036321	2:105793237-105793237	A	intron_variant	MODIFIER	NCK2	ENSG00000071051	Transcript	ENST00000393348.6	protein_coding	-	1/3	-	-	-	-	-	-	-	-	0.565	1.973	0.160346	-
NCK2	rs73949308	rs115725304	0.956108	2	105793237	A	G	0.036321	2:105793237-105793237	A	intron_variant	MODIFIER	NCK2	ENSG00000071051	Transcript	ENST00000451463.6	protein_coding	-	1/3	-	-	-	-	-	-	-	-	0.565	1.973	0.160346	-
NCK2	rs73949308	rs115725304	0.956108	2	105793237	A	G	0.036321	2:105793237-105793237	A	non_coding_transcript_exon_variant	MODIFIER	-	ENSG00000290119	Transcript	ENST00000820838.1	lncRNA	2/2	-	296	-	-	-	-	-	-	-	-	1.973	0.160346	-
NCK2	rs73949308	rs115725304	0.956108	2	105793237	A	G	0.036321	2:105793237-105793237	A	intron_variant,non_coding_transcript_variant	MODIFIER	-	ENSG00000290119	Transcript	ENST00000703042.2	lncRNA	-	1/2	-	-	-	-	-	-	-	-	-	1.973	0.160346	-
NCK2	rs73949308	rs115009775	0.956108	2	105793265	C	T	0.036321	2:105793265-105793265	C	intron_variant	MODIFIER	NCK2	ENSG00000071051	Transcript	ENST00000233154.9	protein_coding	-	1/4	-	-	-	-	-	-	-	-	0.565	0.981	-0.022718	-
NCK2	rs73949308	rs115009775	0.956108	2	105793265	C	T	0.036321	2:105793265-105793265	C	intron_variant	MODIFIER	NCK2	ENSG00000071051	Transcript	ENST00000393348.6	protein_coding	-	1/3	-	-	-	-	-	-	-	-	0.565	0.981	-0.022718	-
NCK2	rs73949308	rs115009775	0.956108	2	105793265	C	T	0.036321	2:105793265-105793265	C	intron_variant	MODIFIER	NCK2	ENSG00000071051	Transcript	ENST00000451463.6	protein_coding	-	1/3	-	-	-	-	-	-	-	-	0.565	0.981	-0.022718	-
NCK2	rs73949308	rs115009775	0.956108	2	105793265	C	T	0.036321	2:105793265-105793265	C	intron_variant,non_coding_transcript_variant	MODIFIER	-	ENSG00000290119	Transcript	ENST00000703042.2	lncRNA	-	1/2	-	-	-	-	-	-	-	-	-	0.981	-0.022718	-
NCK2	rs73949308	rs115009775	0.956108	2	105793265	C	T	0.036321	2:105793265-105793265	C	non_coding_transcript_exon_variant	MODIFIER	-	ENSG00000290119	Transcript	ENST00000820838.1	lncRNA	2/2	-	268	-	-	-	-	-	-	-	-	0.981	-0.022718	-
NCK2	rs73949308	rs115663749	0.956108	2	105793530	T	C	0.036321	2:105793530-105793530	T	intron_variant	MODIFIER	NCK2	ENSG00000071051	Transcript	ENST00000233154.9	protein_coding	-	1/4	-	-	-	-	-	-	-	-	0.565	0.752	-0.090815	-
NCK2	rs73949308	rs115663749	0.956108	2	105793530	T	C	0.036321	2:105793530-105793530	T	intron_variant	MODIFIER	NCK2	ENSG00000071051	Transcript	ENST00000393348.6	protein_coding	-	1/3	-	-	-	-	-	-	-	-	0.565	0.752	-0.090815	-
NCK2	rs73949308	rs115663749	0.956108	2	105793530	T	C	0.036321	2:105793530-105793530	T	intron_variant	MODIFIER	NCK2	ENSG00000071051	Transcript	ENST00000451463.6	protein_coding	-	1/3	-	-	-	-	-	-	-	-	0.565	0.752	-0.090815	-
NCK2	rs73949308	rs115663749	0.956108	2	105793530	T	C	0.036321	2:105793530-105793530	T	intron_variant,non_coding_transcript_variant	MODIFIER	-	ENSG00000290119	Transcript	ENST00000703042.2	lncRNA	-	1/2	-	-	-	-	-	-	-	-	-	0.752	-0.090815	-
NCK2	rs73949308	rs115663749	0.956108	2	105793530	T	C	0.036321	2:105793530-105793530	T	intron_variant,non_coding_transcript_variant	MODIFIER	-	ENSG00000290119	Transcript	ENST00000820838.1	lncRNA	-	1/1	-	-	-	-	-	-	-	-	-	0.752	-0.090815	-
NCK2	rs73949308	rs115290788	0.956108	2	105793655	T	C	0.036319	2:105793655-105793655	T	intron_variant	MODIFIER	NCK2	ENSG00000071051	Transcript	ENST00000233154.9	protein_coding	-	1/4	-	-	-	-	-	-	-	-	0.565	0.298	-0.323371	-
NCK2	rs73949308	rs115290788	0.956108	2	105793655	T	C	0.036319	2:105793655-105793655	T	intron_variant	MODIFIER	NCK2	ENSG00000071051	Transcript	ENST00000451463.6	protein_coding	-	1/3	-	-	-	-	-	-	-	-	0.565	0.298	-0.323371	-
NCK2	rs73949308	rs115290788	0.956108	2	105793655	T	C	0.036319	2:105793655-105793655	T	intron_variant,non_coding_transcript_variant	MODIFIER	-	ENSG00000290119	Transcript	ENST00000703042.2	lncRNA	-	1/2	-	-	-	-	-	-	-	-	-	0.298	-0.323371	-
NCK2	rs73949308	rs115290788	0.956108	2	105793655	T	C	0.036319	2:105793655-105793655	T	intron_variant,non_coding_transcript_variant	MODIFIER	-	ENSG00000290119	Transcript	ENST00000820838.1	lncRNA	-	1/1	-	-	-	-	-	-	-	-	-	0.298	-0.323371	-
NCK2	rs73949308	rs115290788	0.956108	2	105793655	T	C	0.036319	2:105793655-105793655	T	intron_variant	MODIFIER	NCK2	ENSG00000071051	Transcript	ENST00000393348.6	protein_coding	-	1/3	-	-	-	-	-	-	-	-	0.565	0.298	-0.323371	-
NCK2	rs73949308	rs148489770	0.956108	2	105793999	T	G	0.036319	2:105793999-105793999	T	intron_variant	MODIFIER	NCK2	ENSG00000071051	Transcript	ENST00000233154.9	protein_coding	-	1/4	-	-	-	-	-	-	-	-	0.565	3.166	0.290199	-
NCK2	rs73949308	rs148489770	0.956108	2	105793999	T	G	0.036319	2:105793999-105793999	T	intron_variant,non_coding_transcript_variant	MODIFIER	-	ENSG00000290119	Transcript	ENST00000820838.1	lncRNA	-	1/1	-	-	-	-	-	-	-	-	-	3.166	0.290199	-
NCK2	rs73949308	rs148489770	0.956108	2	105793999	T	G	0.036319	2:105793999-105793999	T	intron_variant	MODIFIER	NCK2	ENSG00000071051	Transcript	ENST00000393348.6	protein_coding	-	1/3	-	-	-	-	-	-	-	-	0.565	3.166	0.290199	-
NCK2	rs73949308	rs148489770	0.956108	2	105793999	T	G	0.036319	2:105793999-105793999	T	intron_variant	MODIFIER	NCK2	ENSG00000071051	Transcript	ENST00000451463.6	protein_coding	-	1/3	-	-	-	-	-	-	-	-	0.565	3.166	0.290199	-
NCK2	rs73949308	rs148489770	0.956108	2	105793999	T	G	0.036319	2:105793999-105793999	T	intron_variant,non_coding_transcript_variant	MODIFIER	-	ENSG00000290119	Transcript	ENST00000703042.2	lncRNA	-	1/2	-	-	-	-	-	-	-	-	-	3.166	0.290199	-
NCK2	rs73949308	rs73946302	0.985287	2	105797314	G	A	0.036164	2:105797314-105797314	G	regulatory_region_variant	MODIFIER	-	-	RegulatoryFeature	ENSR2_D78PK	enhancer	-	-	-	-	-	-	-	-	-	-	-	11.33	1.0956	-
NCK2	rs73949308	rs73946302	0.985287	2	105797314	G	A	0.036164	2:105797314-105797314	G	intron_variant	MODIFIER	NCK2	ENSG00000071051	Transcript	ENST00000233154.9	protein_coding	-	1/4	-	-	-	-	-	-	-	-	0.565	11.33	1.0956	-
NCK2	rs73949308	rs73946302	0.985287	2	105797314	G	A	0.036164	2:105797314-105797314	G	intron_variant	MODIFIER	NCK2	ENSG00000071051	Transcript	ENST00000393348.6	protein_coding	-	1/3	-	-	-	-	-	-	-	-	0.565	11.33	1.0956	-
NCK2	rs73949308	rs73946302	0.985287	2	105797314	G	A	0.036164	2:105797314-105797314	G	intron_variant	MODIFIER	NCK2	ENSG00000071051	Transcript	ENST00000451463.6	protein_coding	-	1/3	-	-	-	-	-	-	-	-	0.565	11.33	1.0956	-
NCK2	rs73949308	rs73946302	0.985287	2	105797314	G	A	0.036164	2:105797314-105797314	G	intron_variant,non_coding_transcript_variant	MODIFIER	-	ENSG00000290119	Transcript	ENST00000703042.2	lncRNA	-	1/2	-	-	-	-	-	-	-	-	-	11.33	1.0956	-
NCK2	rs73949308	rs73946302	0.985287	2	105797314	G	A	0.036164	2:105797314-105797314	G	intron_variant,non_coding_transcript_variant	MODIFIER	-	ENSG00000290119	Transcript	ENST00000820838.1	lncRNA	-	1/1	-	-	-	-	-	-	-	-	-	11.33	1.0956	-
NCK2	rs73949308	rs73949303	0.985287	2	105797617	T	C	0.036164	2:105797617-105797617	T	intron_variant	MODIFIER	NCK2	ENSG00000071051	Transcript	ENST00000393348.6	protein_coding	-	1/3	-	-	-	-	-	-	-	-	0.565	5.586	0.511977	-
NCK2	rs73949308	rs73949303	0.985287	2	105797617	T	C	0.036164	2:105797617-105797617	T	intron_variant	MODIFIER	NCK2	ENSG00000071051	Transcript	ENST00000451463.6	protein_coding	-	1/3	-	-	-	-	-	-	-	-	0.565	5.586	0.511977	-
NCK2	rs73949308	rs73949303	0.985287	2	105797617	T	C	0.036164	2:105797617-105797617	T	intron_variant,non_coding_transcript_variant	MODIFIER	-	ENSG00000290119	Transcript	ENST00000703042.2	lncRNA	-	1/2	-	-	-	-	-	-	-	-	-	5.586	0.511977	-
NCK2	rs73949308	rs73949303	0.985287	2	105797617	T	C	0.036164	2:105797617-105797617	T	intron_variant	MODIFIER	NCK2	ENSG00000071051	Transcript	ENST00000233154.9	protein_coding	-	1/4	-	-	-	-	-	-	-	-	0.565	5.586	0.511977	-
NCK2	rs73949308	rs73949303	0.985287	2	105797617	T	C	0.036164	2:105797617-105797617	T	intron_variant,non_coding_transcript_variant	MODIFIER	-	ENSG00000290119	Transcript	ENST00000820838.1	lncRNA	-	1/1	-	-	-	-	-	-	-	-	-	5.586	0.511977	-
NCK2	rs73949308	rs73949303	0.985287	2	105797617	T	C	0.036164	2:105797617-105797617	T	regulatory_region_variant	MODIFIER	-	-	RegulatoryFeature	ENSR2_D78PK	enhancer	-	-	-	-	-	-	-	-	-	-	-	5.586	0.511977	-
NCK2	rs73949308	rs73949304	0.986513	2	105797749	G	A	0.036165	2:105797749-105797749	G	intron_variant	MODIFIER	NCK2	ENSG00000071051	Transcript	ENST00000233154.9	protein_coding	-	1/4	-	-	-	-	-	-	-	-	0.565	0.105	-0.597443	-
NCK2	rs73949308	rs73949304	0.986513	2	105797749	G	A	0.036165	2:105797749-105797749	G	intron_variant	MODIFIER	NCK2	ENSG00000071051	Transcript	ENST00000393348.6	protein_coding	-	1/3	-	-	-	-	-	-	-	-	0.565	0.105	-0.597443	-
NCK2	rs73949308	rs73949304	0.986513	2	105797749	G	A	0.036165	2:105797749-105797749	G	intron_variant	MODIFIER	NCK2	ENSG00000071051	Transcript	ENST00000451463.6	protein_coding	-	1/3	-	-	-	-	-	-	-	-	0.565	0.105	-0.597443	-
NCK2	rs73949308	rs73949304	0.986513	2	105797749	G	A	0.036165	2:105797749-105797749	G	intron_variant,non_coding_transcript_variant	MODIFIER	-	ENSG00000290119	Transcript	ENST00000703042.2	lncRNA	-	1/2	-	-	-	-	-	-	-	-	-	0.105	-0.597443	-
NCK2	rs73949308	rs73949304	0.986513	2	105797749	G	A	0.036165	2:105797749-105797749	G	intron_variant,non_coding_transcript_variant	MODIFIER	-	ENSG00000290119	Transcript	ENST00000820838.1	lncRNA	-	1/1	-	-	-	-	-	-	-	-	-	0.105	-0.597443	-
NCK2	rs73949308	rs73949304	0.986513	2	105797749	G	A	0.036165	2:105797749-105797749	G	regulatory_region_variant	MODIFIER	-	-	RegulatoryFeature	ENSR2_D78PK	enhancer	-	-	-	-	-	-	-	-	-	-	-	0.105	-0.597443	-
NCK2	rs73949308	rs73949306	0.987738	2	105799630	G	A	0.036126	2:105799630-105799630	G	intron_variant	MODIFIER	NCK2	ENSG00000071051	Transcript	ENST00000393348.6	protein_coding	-	1/3	-	-	-	-	-	-	-	-	0.565	2.651	0.239726	-
NCK2	rs73949308	rs73949306	0.987738	2	105799630	G	A	0.036126	2:105799630-105799630	G	intron_variant	MODIFIER	NCK2	ENSG00000071051	Transcript	ENST00000451463.6	protein_coding	-	1/3	-	-	-	-	-	-	-	-	0.565	2.651	0.239726	-
NCK2	rs73949308	rs73949306	0.987738	2	105799630	G	A	0.036126	2:105799630-105799630	G	upstream_gene_variant	MODIFIER	-	ENSG00000290119	Transcript	ENST00000703042.2	lncRNA	-	-	-	-	-	-	-	-	-	-	-	2.651	0.239726	-
NCK2	rs73949308	rs73949306	0.987738	2	105799630	G	A	0.036126	2:105799630-105799630	G	upstream_gene_variant	MODIFIER	-	ENSG00000290119	Transcript	ENST00000820838.1	lncRNA	-	-	-	-	-	-	-	-	-	-	-	2.651	0.239726	-
NCK2	rs73949308	rs73949306	0.987738	2	105799630	G	A	0.036126	2:105799630-105799630	G	intron_variant	MODIFIER	NCK2	ENSG00000071051	Transcript	ENST00000233154.9	protein_coding	-	1/4	-	-	-	-	-	-	-	-	0.565	2.651	0.239726	-
NCK2	rs73949308	rs73949307	0.986513	2	105799850	G	A	0.036166	2:105799850-105799850	G	intron_variant	MODIFIER	NCK2	ENSG00000071051	Transcript	ENST00000233154.9	protein_coding	-	1/4	-	-	-	-	-	-	-	-	0.565	0.447	-0.221026	-
NCK2	rs73949308	rs73949307	0.986513	2	105799850	G	A	0.036166	2:105799850-105799850	G	intron_variant	MODIFIER	NCK2	ENSG00000071051	Transcript	ENST00000393348.6	protein_coding	-	1/3	-	-	-	-	-	-	-	-	0.565	0.447	-0.221026	-
NCK2	rs73949308	rs73949307	0.986513	2	105799850	G	A	0.036166	2:105799850-105799850	G	intron_variant	MODIFIER	NCK2	ENSG00000071051	Transcript	ENST00000451463.6	protein_coding	-	1/3	-	-	-	-	-	-	-	-	0.565	0.447	-0.221026	-
NCK2	rs73949308	rs73949307	0.986513	2	105799850	G	A	0.036166	2:105799850-105799850	G	upstream_gene_variant	MODIFIER	-	ENSG00000290119	Transcript	ENST00000703042.2	lncRNA	-	-	-	-	-	-	-	-	-	-	-	0.447	-0.221026	-
NCK2	rs73949308	rs73949307	0.986513	2	105799850	G	A	0.036166	2:105799850-105799850	G	upstream_gene_variant	MODIFIER	-	ENSG00000290119	Transcript	ENST00000820838.1	lncRNA	-	-	-	-	-	-	-	-	-	-	-	0.447	-0.221026	-
NCK2	rs73949308	rs73949308	1	2	105800026	G	A	0.036232	2:105800026-105800026	G	intron_variant	MODIFIER	NCK2	ENSG00000071051	Transcript	ENST00000233154.9	protein_coding	-	1/4	-	-	-	-	-	-	-	-	0.565	0.463	-0.21219	-
NCK2	rs73949308	rs73949308	1	2	105800026	G	A	0.036232	2:105800026-105800026	G	intron_variant	MODIFIER	NCK2	ENSG00000071051	Transcript	ENST00000393348.6	protein_coding	-	1/3	-	-	-	-	-	-	-	-	0.565	0.463	-0.21219	-
NCK2	rs73949308	rs73949308	1	2	105800026	G	A	0.036232	2:105800026-105800026	G	intron_variant	MODIFIER	NCK2	ENSG00000071051	Transcript	ENST00000451463.6	protein_coding	-	1/3	-	-	-	-	-	-	-	-	0.565	0.463	-0.21219	-
NCK2	rs73949308	rs73949308	1	2	105800026	G	A	0.036232	2:105800026-105800026	G	upstream_gene_variant	MODIFIER	-	ENSG00000290119	Transcript	ENST00000820838.1	lncRNA	-	-	-	-	-	-	-	-	-	-	-	0.463	-0.21219	-
NCK2	rs73949308	rs73949308	1	2	105800026	G	A	0.036232	2:105800026-105800026	G	upstream_gene_variant	MODIFIER	-	ENSG00000290119	Transcript	ENST00000703042.2	lncRNA	-	-	-	-	-	-	-	-	-	-	-	0.463	-0.21219	-
NCK2	rs73949308	rs143254526	0.971808	2	105806395	A	G	0.036161	2:105806395-105806395	A	intron_variant	MODIFIER	NCK2	ENSG00000071051	Transcript	ENST00000233154.9	protein_coding	-	1/4	-	-	-	-	-	-	-	-	0.565	2.347	0.206635	-
NCK2	rs73949308	rs143254526	0.971808	2	105806395	A	G	0.036161	2:105806395-105806395	A	intron_variant	MODIFIER	NCK2	ENSG00000071051	Transcript	ENST00000393348.6	protein_coding	-	1/3	-	-	-	-	-	-	-	-	0.565	2.347	0.206635	-
NCK2	rs73949308	rs143254526	0.971808	2	105806395	A	G	0.036161	2:105806395-105806395	A	intron_variant	MODIFIER	NCK2	ENSG00000071051	Transcript	ENST00000451463.6	protein_coding	-	1/3	-	-	-	-	-	-	-	-	0.565	2.347	0.206635	-
WDFY1-AP1S3	rs6436445	rs6436445	1	2	223857729	T	C	0.233571	2:223857729-223857729	T	intron_variant,non_coding_transcript_variant	MODIFIER	WDFY1	ENSG00000085449	Transcript	ENST00000462702.1	protein_coding_CDS_not_defined	-	1/1	-	-	-	-	-	-	-	-	0.697	2.657	0.240366	-
INPP5D	rs12694928	rs12694926	0.996198	2	233127368	G	T	0.494253	2:233127368-233127368	G	intron_variant,non_coding_transcript_variant	MODIFIER	INPP5D	ENSG00000168918	Transcript	ENST00000451407.4	retained_intron	-	4/5	-	-	-	-	-	-	-	-	0.303	3.108	0.284691	-
INPP5D	rs12694928	rs12694926	0.996198	2	233127368	G	T	0.494253	2:233127368-233127368	G	intron_variant	MODIFIER	INPP5D	ENSG00000168918	Transcript	ENST00000359570.9	protein_coding	-	4/26	-	-	-	-	-	-	-	-	0.303	3.108	0.284691	-
INPP5D	rs12694928	rs12694926	0.996198	2	233127368	G	T	0.494253	2:233127368-233127368	G	intron_variant	MODIFIER	INPP5D	ENSG00000168918	Transcript	ENST00000445964.6	protein_coding	-	4/26	-	-	-	-	-	-	-	-	0.303	3.108	0.284691	-
INPP5D	rs12694928	rs12694926	0.996198	2	233127368	G	T	0.494253	2:233127368-233127368	G	downstream_gene_variant	MODIFIER	INPP5D	ENSG00000168918	Transcript	ENST00000467393.5	protein_coding_CDS_not_defined	-	-	-	-	-	-	-	-	-	-	-	3.108	0.284691	-
INPP5D	rs12694928	rs12694926	0.996198	2	233127368	G	T	0.494253	2:233127368-233127368	G	intron_variant,non_coding_transcript_variant	MODIFIER	INPP5D	ENSG00000168918	Transcript	ENST00000474278.2	protein_coding_CDS_not_defined	-	3/3	-	-	-	-	-	-	-	-	0.303	3.108	0.284691	-
INPP5D	rs12694928	rs12694926	0.996198	2	233127368	G	T	0.494253	2:233127368-233127368	G	intron_variant,non_coding_transcript_variant	MODIFIER	INPP5D	ENSG00000168918	Transcript	ENST00000496402.2	retained_intron	-	2/2	-	-	-	-	-	-	-	-	0.303	3.108	0.284691	-
INPP5D	rs12694928	rs12694928	1	2	233127983	A	T	0.494158	2:233127983-233127983	A	intron_variant,non_coding_transcript_variant	MODIFIER	INPP5D	ENSG00000168918	Transcript	ENST00000451407.4	retained_intron	-	4/5	-	-	-	-	-	-	-	-	0.303	0.617	-0.140524	-
INPP5D	rs12694928	rs12694928	1	2	233127983	A	T	0.494158	2:233127983-233127983	A	intron_variant	MODIFIER	INPP5D	ENSG00000168918	Transcript	ENST00000359570.9	protein_coding	-	4/26	-	-	-	-	-	-	-	-	0.303	0.617	-0.140524	-
INPP5D	rs12694928	rs12694928	1	2	233127983	A	T	0.494158	2:233127983-233127983	A	downstream_gene_variant	MODIFIER	INPP5D	ENSG00000168918	Transcript	ENST00000467393.5	protein_coding_CDS_not_defined	-	-	-	-	-	-	-	-	-	-	-	0.617	-0.140524	-
INPP5D	rs12694928	rs12694928	1	2	233127983	A	T	0.494158	2:233127983-233127983	A	intron_variant,non_coding_transcript_variant	MODIFIER	INPP5D	ENSG00000168918	Transcript	ENST00000474278.2	protein_coding_CDS_not_defined	-	3/3	-	-	-	-	-	-	-	-	0.303	0.617	-0.140524	-
INPP5D	rs12694928	rs12694928	1	2	233127983	A	T	0.494158	2:233127983-233127983	A	intron_variant,non_coding_transcript_variant	MODIFIER	INPP5D	ENSG00000168918	Transcript	ENST00000496402.2	retained_intron	-	2/2	-	-	-	-	-	-	-	-	0.303	0.617	-0.140524	-
INPP5D	rs12694928	rs12694928	1	2	233127983	A	T	0.494158	2:233127983-233127983	A	intron_variant	MODIFIER	INPP5D	ENSG00000168918	Transcript	ENST00000445964.6	protein_coding	-	4/26	-	-	-	-	-	-	-	-	0.303	0.617	-0.140524	-
INPP5D	rs12694928	rs13388142	0.994839	2	233130218	T	C	0.494703	2:233130218-233130218	T	intron_variant	MODIFIER	INPP5D	ENSG00000168918	Transcript	ENST00000359570.9	protein_coding	-	4/26	-	-	-	-	-	-	-	-	0.303	2.849	0.259769	-
INPP5D	rs12694928	rs13388142	0.994839	2	233130218	T	C	0.494703	2:233130218-233130218	T	intron_variant	MODIFIER	INPP5D	ENSG00000168918	Transcript	ENST00000445964.6	protein_coding	-	4/26	-	-	-	-	-	-	-	-	0.303	2.849	0.259769	-
INPP5D	rs12694928	rs13388142	0.994839	2	233130218	T	C	0.494703	2:233130218-233130218	T	intron_variant,non_coding_transcript_variant	MODIFIER	INPP5D	ENSG00000168918	Transcript	ENST00000451407.4	retained_intron	-	4/5	-	-	-	-	-	-	-	-	0.303	2.849	0.259769	-
INPP5D	rs12694928	rs13388142	0.994839	2	233130218	T	C	0.494703	2:233130218-233130218	T	downstream_gene_variant	MODIFIER	INPP5D	ENSG00000168918	Transcript	ENST00000467393.5	protein_coding_CDS_not_defined	-	-	-	-	-	-	-	-	-	-	-	2.849	0.259769	-
INPP5D	rs12694928	rs13388142	0.994839	2	233130218	T	C	0.494703	2:233130218-233130218	T	intron_variant,non_coding_transcript_variant	MODIFIER	INPP5D	ENSG00000168918	Transcript	ENST00000474278.2	protein_coding_CDS_not_defined	-	3/3	-	-	-	-	-	-	-	-	0.303	2.849	0.259769	-
INPP5D	rs12694928	rs13388142	0.994839	2	233130218	T	C	0.494703	2:233130218-233130218	T	intron_variant,non_coding_transcript_variant	MODIFIER	INPP5D	ENSG00000168918	Transcript	ENST00000496402.2	retained_intron	-	2/2	-	-	-	-	-	-	-	-	0.303	2.849	0.259769	-
CLNK/HS3ST1	rs6448453	rs6448444	0.985451	4	11017466	A	G	0.2316	4:11017466-11017466	A	intergenic_variant	MODIFIER	-	-	-	-	-	-	-	-	-	-	-	-	-	-	-	-	-	-	-
CLNK/HS3ST1	rs6448453	rs4373155	0.910956	4	11021175	G	T	0.214026	4:11021175-11021175	G	intergenic_variant	MODIFIER	-	-	-	-	-	-	-	-	-	-	-	-	-	-	-	-	0.036	-0.893226	-
CLNK/HS3ST1	rs6448453	rs11728636	0.927221	4	11021619	A	G	0.212533	4:11021619-11021619	A	intergenic_variant	MODIFIER	-	-	-	-	-	-	-	-	-	-	-	-	-	-	-	-	16.88	2.02694	-
CLNK/HS3ST1	rs6448453	rs10939105	0.986263	4	11022058	A	G	0.231587	4:11022058-11022058	A	intergenic_variant	MODIFIER	-	-	-	-	-	-	-	-	-	-	-	-	-	-	-	-	-	-	-
CLNK/HS3ST1	rs6448453	rs6448450	0.997987	4	11022544	A	G	0.230914	4:11022544-11022544	A	intergenic_variant	MODIFIER	-	-	-	-	-	-	-	-	-	-	-	-	-	-	-	-	-	-	-
CLNK/HS3ST1	rs6448453	rs6448451	0.996424	4	11023058	G	C	0.230937	4:11023058-11023058	G	intergenic_variant	MODIFIER	-	-	-	-	-	-	-	-	-	-	-	-	-	-	-	-	-	-	-
CLNK/HS3ST1	rs6448453	rs6827852	0.985479	4	11023398	T	G	0.231218	4:11023398-11023398	T	intergenic_variant	MODIFIER	-	-	-	-	-	-	-	-	-	-	-	-	-	-	-	-	-	-	-
CLNK/HS3ST1	rs6448453	rs6846529	0.986173	4	11023507	C	T	0.231714	4:11023507-11023507	C	intergenic_variant	MODIFIER	-	-	-	-	-	-	-	-	-	-	-	-	-	-	-	-	-	-	-
CLNK/HS3ST1	rs6448453	rs6448453	1	4	11024404	A	G	0.231072	4:11024404-11024404	A	intergenic_variant	MODIFIER	-	-	-	-	-	-	-	-	-	-	-	-	-	-	-	-	-	-	-
CLNK/HS3ST1	rs6448453	rs4351014	0.985345	4	11025995	T	C	0.230884	4:11025995-11025995	T	intergenic_variant	MODIFIER	-	-	-	-	-	-	-	-	-	-	-	-	-	-	-	-	-	-	-
CLNK/HS3ST1	rs6448453	rs4635810	0.985345	4	11026080	T	C	0.230859	4:11026080-11026080	T	intergenic_variant	MODIFIER	-	-	-	-	-	-	-	-	-	-	-	-	-	-	-	-	-	-	-
CLNK/HS3ST1	rs6448453	rs4613558	0.985562	4	11026145	A	G	0.230856	4:11026145-11026145	A	intergenic_variant	MODIFIER	-	-	-	-	-	-	-	-	-	-	-	-	-	-	-	-	-	-	-
CLNK/HS3ST1	rs6448453	rs4622992	0.994525	4	11026190	T	C	0.230265	4:11026190-11026190	T	intergenic_variant	MODIFIER	-	-	-	-	-	-	-	-	-	-	-	-	-	-	-	-	-	-	-
CLNK/HS3ST1	rs6448453	rs1506790	0.988944	4	11031512	A	G	0.230293	4:11031512-11031512	A	intergenic_variant	MODIFIER	-	-	-	-	-	-	-	-	-	-	-	-	-	-	-	-	-	-	-
CLNK/HS3ST1	rs6448453	rs1876266	0.98772	4	11035790	G	C	0.230498	4:11035790-11035790	G	intergenic_variant	MODIFIER	-	-	-	-	-	-	-	-	-	-	-	-	-	-	-	-	-	-	-
CLNK/HS3ST1	rs6448453	rs1001158	0.986067	4	11036832	G	A	0.230653	4:11036832-11036832	G	intergenic_variant	MODIFIER	-	-	-	-	-	-	-	-	-	-	-	-	-	-	-	-	-	-	-
CLNK/HS3ST1	rs6448453	rs2904297	0.97562	4	11038666	C	T	0.230665	4:11038666-11038666	C	intergenic_variant	MODIFIER	-	-	-	-	-	-	-	-	-	-	-	-	-	-	-	-	-	-	-
CLNK/HS3ST1	rs6448453	rs10015233	0.983281	4	11038782	G	C	0.230094	4:11038782-11038782	G	intergenic_variant	MODIFIER	-	-	-	-	-	-	-	-	-	-	-	-	-	-	-	-	-	-	-
TREM2	rs181286180	rs140574056	0.844791	6	41082541	G	A	0.004268	6:41082541-41082541	G	intron_variant	MODIFIER	OARD1	ENSG00000124596	Transcript	ENST00000488238.5	protein_coding	-	1/7	-	-	-	-	-	-	-	-	1.76	10.23	0.991152	-
TREM2	rs181286180	rs140574056	0.844791	6	41082541	G	A	0.004268	6:41082541-41082541	G	intron_variant,non_coding_transcript_variant	MODIFIER	-	ENSG00000287678	Transcript	ENST00000662845.2	lncRNA	-	1/1	-	-	-	-	-	-	-	-	-	10.23	0.991152	-
TREM2	rs181286180	rs140574056	0.844791	6	41082541	G	A	0.004268	6:41082541-41082541	G	intron_variant	MODIFIER	NFYA	ENSG00000001167	Transcript	ENST00000341376.11	protein_coding	-	3/9	-	-	-	-	-	-	-	-	0.615	10.23	0.991152	-
TREM2	rs181286180	rs140574056	0.844791	6	41082541	G	A	0.004268	6:41082541-41082541	G	intron_variant	MODIFIER	NFYA	ENSG00000001167	Transcript	ENST00000353205.5	protein_coding	-	2/8	-	-	-	-	-	-	-	-	0.615	10.23	0.991152	-
TREM2	rs181286180	rs140574056	0.844791	6	41082541	G	A	0.004268	6:41082541-41082541	G	intron_variant	MODIFIER	OARD1	ENSG00000124596	Transcript	ENST00000480585.5	protein_coding	-	1/4	-	-	-	-	-	-	-	-	1.76	10.23	0.991152	-
TREM2	rs181286180	rs189239172	0.8844	6	41086549	T	C	0.004271	6:41086549-41086549	T	intron_variant	MODIFIER	NFYA	ENSG00000001167	Transcript	ENST00000341376.11	protein_coding	-	4/9	-	-	-	-	-	-	-	-	0.615	2.62	0.23654	-
TREM2	rs181286180	rs189239172	0.8844	6	41086549	T	C	0.004271	6:41086549-41086549	T	intron_variant	MODIFIER	NFYA	ENSG00000001167	Transcript	ENST00000353205.5	protein_coding	-	3/8	-	-	-	-	-	-	-	-	0.615	2.62	0.23654	-
TREM2	rs181286180	rs189239172	0.8844	6	41086549	T	C	0.004271	6:41086549-41086549	T	intron_variant	MODIFIER	OARD1	ENSG00000124596	Transcript	ENST00000480585.5	protein_coding	-	1/4	-	-	-	-	-	-	-	-	1.76	2.62	0.23654	-
TREM2	rs181286180	rs189239172	0.8844	6	41086549	T	C	0.004271	6:41086549-41086549	T	intron_variant	MODIFIER	OARD1	ENSG00000124596	Transcript	ENST00000488238.5	protein_coding	-	1/7	-	-	-	-	-	-	-	-	1.76	2.62	0.23654	-
TREM2	rs181286180	rs189239172	0.8844	6	41086549	T	C	0.004271	6:41086549-41086549	T	intron_variant,non_coding_transcript_variant	MODIFIER	-	ENSG00000287678	Transcript	ENST00000662845.2	lncRNA	-	1/1	-	-	-	-	-	-	-	-	-	2.62	0.23654	-
TREM2	rs181286180	rs146846084	0.995004	6	41089398	T	C	0.004036	6:41089398-41089398	T	intron_variant	MODIFIER	OARD1	ENSG00000124596	Transcript	ENST00000488238.5	protein_coding	-	1/7	-	-	-	-	-	-	-	-	1.76	3.872	0.353869	-
TREM2	rs181286180	rs146846084	0.995004	6	41089398	T	C	0.004036	6:41089398-41089398	T	intron_variant	MODIFIER	NFYA	ENSG00000001167	Transcript	ENST00000341376.11	protein_coding	-	4/9	-	-	-	-	-	-	-	-	0.615	3.872	0.353869	-
TREM2	rs181286180	rs146846084	0.995004	6	41089398	T	C	0.004036	6:41089398-41089398	T	intron_variant	MODIFIER	NFYA	ENSG00000001167	Transcript	ENST00000353205.5	protein_coding	-	3/8	-	-	-	-	-	-	-	-	0.615	3.872	0.353869	-
TREM2	rs181286180	rs146846084	0.995004	6	41089398	T	C	0.004036	6:41089398-41089398	T	intron_variant	MODIFIER	OARD1	ENSG00000124596	Transcript	ENST00000480585.5	protein_coding	-	1/4	-	-	-	-	-	-	-	-	1.76	3.872	0.353869	-
TREM2	rs181286180	rs146846084	0.995004	6	41089398	T	C	0.004036	6:41089398-41089398	T	intron_variant,non_coding_transcript_variant	MODIFIER	-	ENSG00000287678	Transcript	ENST00000662845.2	lncRNA	-	1/1	-	-	-	-	-	-	-	-	-	3.872	0.353869	-
TREM2	rs181286180	rs181286180	1	6	41091846	G	C	0.004029	6:41091846-41091846	G	intron_variant	MODIFIER	OARD1	ENSG00000124596	Transcript	ENST00000488238.5	protein_coding	-	1/7	-	-	-	-	-	-	-	-	1.76	4.859	0.442705	-
TREM2	rs181286180	rs181286180	1	6	41091846	G	C	0.004029	6:41091846-41091846	G	intron_variant	MODIFIER	NFYA	ENSG00000001167	Transcript	ENST00000341376.11	protein_coding	-	7/9	-	-	-	-	-	-	-	-	0.615	4.859	0.442705	-
TREM2	rs181286180	rs181286180	1	6	41091846	G	C	0.004029	6:41091846-41091846	G	intron_variant	MODIFIER	OARD1	ENSG00000124596	Transcript	ENST00000480585.5	protein_coding	-	1/4	-	-	-	-	-	-	-	-	1.76	4.859	0.442705	-
TREM2	rs181286180	rs181286180	1	6	41091846	G	C	0.004029	6:41091846-41091846	G	intron_variant,non_coding_transcript_variant	MODIFIER	-	ENSG00000287678	Transcript	ENST00000662845.2	lncRNA	-	1/1	-	-	-	-	-	-	-	-	-	4.859	0.442705	-
TREM2	rs181286180	rs181286180	1	6	41091846	G	C	0.004029	6:41091846-41091846	G	intron_variant	MODIFIER	NFYA	ENSG00000001167	Transcript	ENST00000353205.5	protein_coding	-	6/8	-	-	-	-	-	-	-	-	0.615	4.859	0.442705	-
TREM2	rs181286180	rs147875157	0.892344	6	41095767	G	A	0.004267	6:41095767-41095767	G	intron_variant	MODIFIER	NFYA	ENSG00000001167	Transcript	ENST00000353205.5	protein_coding	-	8/8	-	-	-	-	-	-	-	-	0.615	4.214	0.384251	-
TREM2	rs181286180	rs147875157	0.892344	6	41095767	G	A	0.004267	6:41095767-41095767	G	intron_variant	MODIFIER	NFYA	ENSG00000001167	Transcript	ENST00000341376.11	protein_coding	-	9/9	-	-	-	-	-	-	-	-	0.615	4.214	0.384251	-
TREM2	rs181286180	rs147875157	0.892344	6	41095767	G	A	0.004267	6:41095767-41095767	G	downstream_gene_variant	MODIFIER	-	ENSG00000287678	Transcript	ENST00000809627.1	lncRNA	-	-	-	-	-	-	-	-	-	-	-	4.214	0.384251	-
TREM2	rs181286180	rs147875157	0.892344	6	41095767	G	A	0.004267	6:41095767-41095767	G	intron_variant	MODIFIER	OARD1	ENSG00000124596	Transcript	ENST00000480585.5	protein_coding	-	1/4	-	-	-	-	-	-	-	-	1.76	4.214	0.384251	-
TREM2	rs181286180	rs147875157	0.892344	6	41095767	G	A	0.004267	6:41095767-41095767	G	intron_variant	MODIFIER	OARD1	ENSG00000124596	Transcript	ENST00000488238.5	protein_coding	-	1/7	-	-	-	-	-	-	-	-	1.76	4.214	0.384251	-
TREM2	rs181286180	rs147875157	0.892344	6	41095767	G	A	0.004267	6:41095767-41095767	G	intron_variant,non_coding_transcript_variant	MODIFIER	-	ENSG00000287678	Transcript	ENST00000662845.2	lncRNA	-	1/1	-	-	-	-	-	-	-	-	-	4.214	0.384251	-
SEC61G	rs76928645	rs149352678	0.867101	7	54853213	T	C	0.101195	7:54853213-54853213	T	intron_variant,non_coding_transcript_variant	MODIFIER	-	ENSG00000303536	Transcript	ENST00000795375.1	lncRNA	-	2/3	-	-	-	-	-	-	-	-	-	3.358	0.307804	-
SEC61G	rs76928645	rs149352678	0.867101	7	54853213	T	C	0.101195	7:54853213-54853213	T	intron_variant,non_coding_transcript_variant	MODIFIER	-	ENSG00000303536	Transcript	ENST00000795376.1	lncRNA	-	2/3	-	-	-	-	-	-	-	-	-	3.358	0.307804	-
SEC61G	rs76928645	rs149352678	0.867101	7	54853213	T	C	0.101195	7:54853213-54853213	T	intron_variant,non_coding_transcript_variant	MODIFIER	-	ENSG00000303536	Transcript	ENST00000795377.1	lncRNA	-	2/3	-	-	-	-	-	-	-	-	-	3.358	0.307804	-
SEC61G	rs76928645	rs76928645	1	7	54873635	T	C	0.110114	7:54873635-54873635	T	intron_variant,non_coding_transcript_variant	MODIFIER	-	ENSG00000303536	Transcript	ENST00000795377.1	lncRNA	-	2/3	-	-	-	-	-	-	-	-	-	0.817	-0.069683	-
SEC61G	rs76928645	rs76928645	1	7	54873635	T	C	0.110114	7:54873635-54873635	T	intron_variant,non_coding_transcript_variant	MODIFIER	-	ENSG00000303536	Transcript	ENST00000795376.1	lncRNA	-	2/3	-	-	-	-	-	-	-	-	-	0.817	-0.069683	-
SEC61G	rs76928645	rs76928645	1	7	54873635	T	C	0.110114	7:54873635-54873635	T	intron_variant,non_coding_transcript_variant	MODIFIER	-	ENSG00000303536	Transcript	ENST00000795375.1	lncRNA	-	2/3	-	-	-	-	-	-	-	-	-	0.817	-0.069683	-
SEC61G	rs76928645	rs151057105	0.894023	7	54877227	T	C	0.101617	7:54877227-54877227	T	intron_variant,non_coding_transcript_variant	MODIFIER	-	ENSG00000303536	Transcript	ENST00000795375.1	lncRNA	-	2/3	-	-	-	-	-	-	-	-	-	0.185	-0.447488	-
SEC61G	rs76928645	rs151057105	0.894023	7	54877227	T	C	0.101617	7:54877227-54877227	T	intron_variant,non_coding_transcript_variant	MODIFIER	-	ENSG00000303536	Transcript	ENST00000795376.1	lncRNA	-	2/3	-	-	-	-	-	-	-	-	-	0.185	-0.447488	-
SEC61G	rs76928645	rs151057105	0.894023	7	54877227	T	C	0.101617	7:54877227-54877227	T	intron_variant,non_coding_transcript_variant	MODIFIER	-	ENSG00000303536	Transcript	ENST00000795377.1	lncRNA	-	2/3	-	-	-	-	-	-	-	-	-	0.185	-0.447488	-
SEC61G	rs76928645	rs74504435	0.891529	7	54881563	G	A	0.101626	7:54881563-54881563	G	intron_variant,non_coding_transcript_variant	MODIFIER	-	ENSG00000303536	Transcript	ENST00000795377.1	lncRNA	-	2/3	-	-	-	-	-	-	-	-	-	11.62	1.1278	-
SEC61G	rs76928645	rs74504435	0.891529	7	54881563	G	A	0.101626	7:54881563-54881563	G	intron_variant,non_coding_transcript_variant	MODIFIER	-	ENSG00000303536	Transcript	ENST00000795375.1	lncRNA	-	2/3	-	-	-	-	-	-	-	-	-	11.62	1.1278	-
SEC61G	rs76928645	rs74504435	0.891529	7	54881563	G	A	0.101626	7:54881563-54881563	G	intron_variant,non_coding_transcript_variant	MODIFIER	-	ENSG00000303536	Transcript	ENST00000795376.1	lncRNA	-	2/3	-	-	-	-	-	-	-	-	-	11.62	1.1278	-
SEC61G	rs76928645	rs77126132	0.885561	7	54899045	A	G	0.101357	7:54899045-54899045	A	intron_variant,non_coding_transcript_variant	MODIFIER	-	ENSG00000303536	Transcript	ENST00000795375.1	lncRNA	-	1/3	-	-	-	-	-	-	-	-	-	2.392	0.211712	-
CLU/PTK2B	rs1532278	rs7982	0.970291	8	27604964	A	G	0.408355	8:27604964-27604964	A	downstream_gene_variant	MODIFIER	CLU	ENSG00000120885	Transcript	ENST00000519742.5	protein_coding	-	-	-	-	-	-	-	-	-	-	-	-	-	-
CLU/PTK2B	rs1532278	rs7982	0.970291	8	27604964	A	G	0.408355	8:27604964-27604964	A	downstream_gene_variant	MODIFIER	CLU	ENSG00000120885	Transcript	ENST00000520491.5	protein_coding	-	-	-	-	-	-	-	-	-	-	-	-	-	-
CLU/PTK2B	rs1532278	rs7982	0.970291	8	27604964	A	G	0.408355	8:27604964-27604964	A	downstream_gene_variant	MODIFIER	CLU	ENSG00000120885	Transcript	ENST00000520796.5	protein_coding	-	-	-	-	-	-	-	-	-	-	-	-	-	-
CLU/PTK2B	rs1532278	rs7982	0.970291	8	27604964	A	G	0.408355	8:27604964-27604964	A	upstream_gene_variant	MODIFIER	CLU	ENSG00000120885	Transcript	ENST00000521770.1	protein_coding	-	-	-	-	-	-	-	-	-	-	-	-	-	-
CLU/PTK2B	rs1532278	rs7982	0.970291	8	27604964	A	G	0.408355	8:27604964-27604964	A	synonymous_variant	LOW	CLU	ENSG00000120885	Transcript	ENST00000522098.1	protein_coding	1/4	-	376	378	126	H	caT/caT	-	-	-	0.559	-	-	-
CLU/PTK2B	rs1532278	rs7982	0.970291	8	27604964	A	G	0.408355	8:27604964-27604964	A	synonymous_variant	LOW	CLU	ENSG00000120885	Transcript	ENST00000560566.5	protein_coding	5/6	-	969	822	274	H	caT/caT	-	-	-	0.559	-	-	-
CLU/PTK2B	rs1532278	rs7982	0.970291	8	27604964	A	G	0.408355	8:27604964-27604964	A	synonymous_variant	LOW	CLU	ENSG00000120885	Transcript	ENST00000523589.5	protein_coding	6/7	-	752	687	229	H	caT/caT	-	-	-	0.559	-	-	-
CLU/PTK2B	rs1532278	rs7982	0.970291	8	27604964	A	G	0.408355	8:27604964-27604964	A	synonymous_variant	LOW	CLU	ENSG00000120885	Transcript	ENST00000405140.7	protein_coding	5/9	-	1104	789	263	H	caT/caT	-	-	-	0.559	-	-	-
CLU/PTK2B	rs1532278	rs7982	0.970291	8	27604964	A	G	0.408355	8:27604964-27604964	A	downstream_gene_variant	MODIFIER	CLU	ENSG00000120885	Transcript	ENST00000518050.1	retained_intron	-	-	-	-	-	-	-	-	-	-	-	-	-	-
CLU/PTK2B	rs1532278	rs7982	0.970291	8	27604964	A	G	0.408355	8:27604964-27604964	A	downstream_gene_variant	MODIFIER	CLU	ENSG00000120885	Transcript	ENST00000519472.5	protein_coding	-	-	-	-	-	-	-	-	-	-	-	-	-	-
CLU/PTK2B	rs1532278	rs7982	0.970291	8	27604964	A	G	0.408355	8:27604964-27604964	A	non_coding_transcript_exon_variant	MODIFIER	CLU	ENSG00000120885	Transcript	ENST00000522299.5	retained_intron	5/8	-	857	-	-	-	-	-	-	-	0.559	-	-	-
CLU/PTK2B	rs1532278	rs7982	0.970291	8	27604964	A	G	0.408355	8:27604964-27604964	A	downstream_gene_variant	MODIFIER	CLU	ENSG00000120885	Transcript	ENST00000522413.5	protein_coding	-	-	-	-	-	-	-	-	-	-	-	-	-	-
CLU/PTK2B	rs1532278	rs7982	0.970291	8	27604964	A	G	0.408355	8:27604964-27604964	A	non_coding_transcript_exon_variant	MODIFIER	CLU	ENSG00000120885	Transcript	ENST00000522502.1	retained_intron	1/2	-	376	-	-	-	-	-	-	-	0.559	-	-	-
CLU/PTK2B	rs1532278	rs7982	0.970291	8	27604964	A	G	0.408355	8:27604964-27604964	A	downstream_gene_variant	MODIFIER	CLU	ENSG00000120885	Transcript	ENST00000523396.1	protein_coding	-	-	-	-	-	-	-	-	-	-	-	-	-	-
CLU/PTK2B	rs1532278	rs7982	0.970291	8	27604964	A	G	0.408355	8:27604964-27604964	A	synonymous_variant	LOW	CLU	ENSG00000120885	Transcript	ENST00000523500.5	protein_coding	4/8	-	1575	789	263	H	caT/caT	-	-	-	0.559	-	-	-
CLU/PTK2B	rs1532278	rs7982	0.970291	8	27604964	A	G	0.408355	8:27604964-27604964	A	synonymous_variant	LOW	CLU	ENSG00000120885	Transcript	ENST00000316403.15	protein_coding	5/9	-	864	789	263	H	caT/caT	-	-	-	0.559	-	-	-
CLU/PTK2B	rs1532278	rs11136000	0.968069	8	27607002	T	C	0.409895	8:27607002-27607002	T	intron_variant	MODIFIER	CLU	ENSG00000120885	Transcript	ENST00000520491.5	protein_coding	-	3/3	-	-	-	-	-	-	-	-	0.559	-	-	-
CLU/PTK2B	rs1532278	rs11136000	0.968069	8	27607002	T	C	0.409895	8:27607002-27607002	T	intron_variant	MODIFIER	CLU	ENSG00000120885	Transcript	ENST00000520796.5	protein_coding	-	3/4	-	-	-	-	-	-	-	-	0.559	-	-	-
CLU/PTK2B	rs1532278	rs11136000	0.968069	8	27607002	T	C	0.409895	8:27607002-27607002	T	downstream_gene_variant	MODIFIER	CLU	ENSG00000120885	Transcript	ENST00000519472.5	protein_coding	-	-	-	-	-	-	-	-	-	-	-	-	-	-
CLU/PTK2B	rs1532278	rs11136000	0.968069	8	27607002	T	C	0.409895	8:27607002-27607002	T	intron_variant	MODIFIER	CLU	ENSG00000120885	Transcript	ENST00000519742.5	protein_coding	-	3/3	-	-	-	-	-	-	-	-	0.559	-	-	-
CLU/PTK2B	rs1532278	rs11136000	0.968069	8	27607002	T	C	0.409895	8:27607002-27607002	T	intron_variant	MODIFIER	CLU	ENSG00000120885	Transcript	ENST00000316403.15	protein_coding	-	3/8	-	-	-	-	-	-	-	-	0.559	-	-	-
CLU/PTK2B	rs1532278	rs11136000	0.968069	8	27607002	T	C	0.409895	8:27607002-27607002	T	intron_variant	MODIFIER	CLU	ENSG00000120885	Transcript	ENST00000405140.7	protein_coding	-	3/8	-	-	-	-	-	-	-	-	0.559	-	-	-
CLU/PTK2B	rs1532278	rs11136000	0.968069	8	27607002	T	C	0.409895	8:27607002-27607002	T	downstream_gene_variant	MODIFIER	CLU	ENSG00000120885	Transcript	ENST00000518050.1	retained_intron	-	-	-	-	-	-	-	-	-	-	-	-	-	-
CLU/PTK2B	rs1532278	rs11136000	0.968069	8	27607002	T	C	0.409895	8:27607002-27607002	T	downstream_gene_variant	MODIFIER	MIR6843	ENSG00000284280	Transcript	ENST00000617673.1	miRNA	-	-	-	-	-	-	-	-	-	-	-	-	-	-
CLU/PTK2B	rs1532278	rs11136000	0.968069	8	27607002	T	C	0.409895	8:27607002-27607002	T	downstream_gene_variant	MODIFIER	CLU	ENSG00000120885	Transcript	ENST00000522238.1	protein_coding	-	-	-	-	-	-	-	-	-	-	-	-	-	-
CLU/PTK2B	rs1532278	rs11136000	0.968069	8	27607002	T	C	0.409895	8:27607002-27607002	T	intron_variant,non_coding_transcript_variant	MODIFIER	CLU	ENSG00000120885	Transcript	ENST00000522299.5	retained_intron	-	3/7	-	-	-	-	-	-	-	-	0.559	-	-	-
CLU/PTK2B	rs1532278	rs11136000	0.968069	8	27607002	T	C	0.409895	8:27607002-27607002	T	intron_variant	MODIFIER	CLU	ENSG00000120885	Transcript	ENST00000522413.5	protein_coding	-	4/4	-	-	-	-	-	-	-	-	0.559	-	-	-
CLU/PTK2B	rs1532278	rs11136000	0.968069	8	27607002	T	C	0.409895	8:27607002-27607002	T	upstream_gene_variant	MODIFIER	CLU	ENSG00000120885	Transcript	ENST00000522098.1	protein_coding	-	-	-	-	-	-	-	-	-	-	-	-	-	-
CLU/PTK2B	rs1532278	rs11136000	0.968069	8	27607002	T	C	0.409895	8:27607002-27607002	T	downstream_gene_variant	MODIFIER	CLU	ENSG00000120885	Transcript	ENST00000523396.1	protein_coding	-	-	-	-	-	-	-	-	-	-	-	-	-	-
CLU/PTK2B	rs1532278	rs11136000	0.968069	8	27607002	T	C	0.409895	8:27607002-27607002	T	intron_variant	MODIFIER	CLU	ENSG00000120885	Transcript	ENST00000523500.5	protein_coding	-	2/7	-	-	-	-	-	-	-	-	0.559	-	-	-
CLU/PTK2B	rs1532278	rs11136000	0.968069	8	27607002	T	C	0.409895	8:27607002-27607002	T	intron_variant	MODIFIER	CLU	ENSG00000120885	Transcript	ENST00000523589.5	protein_coding	-	3/6	-	-	-	-	-	-	-	-	0.559	-	-	-
CLU/PTK2B	rs1532278	rs11136000	0.968069	8	27607002	T	C	0.409895	8:27607002-27607002	T	upstream_gene_variant	MODIFIER	CLU	ENSG00000120885	Transcript	ENST00000522502.1	retained_intron	-	-	-	-	-	-	-	-	-	-	-	-	-	-
CLU/PTK2B	rs1532278	rs11136000	0.968069	8	27607002	T	C	0.409895	8:27607002-27607002	T	intron_variant	MODIFIER	CLU	ENSG00000120885	Transcript	ENST00000560566.5	protein_coding	-	3/5	-	-	-	-	-	-	-	-	0.559	-	-	-
CLU/PTK2B	rs1532278	rs4236673	0.981354	8	27607412	A	G	0.410259	8:27607412-27607412	A	intron_variant	MODIFIER	CLU	ENSG00000120885	Transcript	ENST00000316403.15	protein_coding	-	3/8	-	-	-	-	-	-	-	-	0.559	-	-	-
CLU/PTK2B	rs1532278	rs4236673	0.981354	8	27607412	A	G	0.410259	8:27607412-27607412	A	intron_variant	MODIFIER	CLU	ENSG00000120885	Transcript	ENST00000405140.7	protein_coding	-	3/8	-	-	-	-	-	-	-	-	0.559	-	-	-
CLU/PTK2B	rs1532278	rs4236673	0.981354	8	27607412	A	G	0.410259	8:27607412-27607412	A	downstream_gene_variant	MODIFIER	CLU	ENSG00000120885	Transcript	ENST00000518050.1	retained_intron	-	-	-	-	-	-	-	-	-	-	-	-	-	-
CLU/PTK2B	rs1532278	rs4236673	0.981354	8	27607412	A	G	0.410259	8:27607412-27607412	A	upstream_gene_variant	MODIFIER	CLU	ENSG00000120885	Transcript	ENST00000522502.1	retained_intron	-	-	-	-	-	-	-	-	-	-	-	-	-	-
CLU/PTK2B	rs1532278	rs4236673	0.981354	8	27607412	A	G	0.410259	8:27607412-27607412	A	downstream_gene_variant	MODIFIER	CLU	ENSG00000120885	Transcript	ENST00000523396.1	protein_coding	-	-	-	-	-	-	-	-	-	-	-	-	-	-
CLU/PTK2B	rs1532278	rs4236673	0.981354	8	27607412	A	G	0.410259	8:27607412-27607412	A	intron_variant	MODIFIER	CLU	ENSG00000120885	Transcript	ENST00000523500.5	protein_coding	-	2/7	-	-	-	-	-	-	-	-	0.559	-	-	-
CLU/PTK2B	rs1532278	rs4236673	0.981354	8	27607412	A	G	0.410259	8:27607412-27607412	A	intron_variant	MODIFIER	CLU	ENSG00000120885	Transcript	ENST00000523589.5	protein_coding	-	3/6	-	-	-	-	-	-	-	-	0.559	-	-	-
CLU/PTK2B	rs1532278	rs4236673	0.981354	8	27607412	A	G	0.410259	8:27607412-27607412	A	intron_variant	MODIFIER	CLU	ENSG00000120885	Transcript	ENST00000560566.5	protein_coding	-	3/5	-	-	-	-	-	-	-	-	0.559	-	-	-
CLU/PTK2B	rs1532278	rs4236673	0.981354	8	27607412	A	G	0.410259	8:27607412-27607412	A	downstream_gene_variant	MODIFIER	MIR6843	ENSG00000284280	Transcript	ENST00000617673.1	miRNA	-	-	-	-	-	-	-	-	-	-	-	-	-	-
CLU/PTK2B	rs1532278	rs4236673	0.981354	8	27607412	A	G	0.410259	8:27607412-27607412	A	intron_variant	MODIFIER	CLU	ENSG00000120885	Transcript	ENST00000520796.5	protein_coding	-	3/4	-	-	-	-	-	-	-	-	0.559	-	-	-
CLU/PTK2B	rs1532278	rs4236673	0.981354	8	27607412	A	G	0.410259	8:27607412-27607412	A	downstream_gene_variant	MODIFIER	CLU	ENSG00000120885	Transcript	ENST00000519472.5	protein_coding	-	-	-	-	-	-	-	-	-	-	-	-	-	-
CLU/PTK2B	rs1532278	rs4236673	0.981354	8	27607412	A	G	0.410259	8:27607412-27607412	A	intron_variant	MODIFIER	CLU	ENSG00000120885	Transcript	ENST00000519742.5	protein_coding	-	3/3	-	-	-	-	-	-	-	-	0.559	-	-	-
CLU/PTK2B	rs1532278	rs4236673	0.981354	8	27607412	A	G	0.410259	8:27607412-27607412	A	intron_variant	MODIFIER	CLU	ENSG00000120885	Transcript	ENST00000520491.5	protein_coding	-	3/3	-	-	-	-	-	-	-	-	0.559	-	-	-
CLU/PTK2B	rs1532278	rs4236673	0.981354	8	27607412	A	G	0.410259	8:27607412-27607412	A	intron_variant	MODIFIER	CLU	ENSG00000120885	Transcript	ENST00000522413.5	protein_coding	-	4/4	-	-	-	-	-	-	-	-	0.559	-	-	-
CLU/PTK2B	rs1532278	rs4236673	0.981354	8	27607412	A	G	0.410259	8:27607412-27607412	A	upstream_gene_variant	MODIFIER	CLU	ENSG00000120885	Transcript	ENST00000522098.1	protein_coding	-	-	-	-	-	-	-	-	-	-	-	-	-	-
CLU/PTK2B	rs1532278	rs4236673	0.981354	8	27607412	A	G	0.410259	8:27607412-27607412	A	downstream_gene_variant	MODIFIER	CLU	ENSG00000120885	Transcript	ENST00000522238.1	protein_coding	-	-	-	-	-	-	-	-	-	-	-	-	-	-
CLU/PTK2B	rs1532278	rs4236673	0.981354	8	27607412	A	G	0.410259	8:27607412-27607412	A	intron_variant,non_coding_transcript_variant	MODIFIER	CLU	ENSG00000120885	Transcript	ENST00000522299.5	retained_intron	-	3/7	-	-	-	-	-	-	-	-	0.559	-	-	-
CLU/PTK2B	rs1532278	rs11787077	0.97021	8	27607795	T	C	0.410426	8:27607795-27607795	T	intron_variant	MODIFIER	CLU	ENSG00000120885	Transcript	ENST00000316403.15	protein_coding	-	3/8	-	-	-	-	-	-	-	-	0.559	-	-	-
CLU/PTK2B	rs1532278	rs11787077	0.97021	8	27607795	T	C	0.410426	8:27607795-27607795	T	downstream_gene_variant	MODIFIER	CLU	ENSG00000120885	Transcript	ENST00000522238.1	protein_coding	-	-	-	-	-	-	-	-	-	-	-	-	-	-
CLU/PTK2B	rs1532278	rs11787077	0.97021	8	27607795	T	C	0.410426	8:27607795-27607795	T	intron_variant,non_coding_transcript_variant	MODIFIER	CLU	ENSG00000120885	Transcript	ENST00000522299.5	retained_intron	-	3/7	-	-	-	-	-	-	-	-	0.559	-	-	-
CLU/PTK2B	rs1532278	rs11787077	0.97021	8	27607795	T	C	0.410426	8:27607795-27607795	T	intron_variant	MODIFIER	CLU	ENSG00000120885	Transcript	ENST00000522413.5	protein_coding	-	4/4	-	-	-	-	-	-	-	-	0.559	-	-	-
CLU/PTK2B	rs1532278	rs11787077	0.97021	8	27607795	T	C	0.410426	8:27607795-27607795	T	upstream_gene_variant	MODIFIER	CLU	ENSG00000120885	Transcript	ENST00000522502.1	retained_intron	-	-	-	-	-	-	-	-	-	-	-	-	-	-
CLU/PTK2B	rs1532278	rs11787077	0.97021	8	27607795	T	C	0.410426	8:27607795-27607795	T	downstream_gene_variant	MODIFIER	CLU	ENSG00000120885	Transcript	ENST00000523396.1	protein_coding	-	-	-	-	-	-	-	-	-	-	-	-	-	-
CLU/PTK2B	rs1532278	rs11787077	0.97021	8	27607795	T	C	0.410426	8:27607795-27607795	T	intron_variant	MODIFIER	CLU	ENSG00000120885	Transcript	ENST00000405140.7	protein_coding	-	3/8	-	-	-	-	-	-	-	-	0.559	-	-	-
CLU/PTK2B	rs1532278	rs11787077	0.97021	8	27607795	T	C	0.410426	8:27607795-27607795	T	downstream_gene_variant	MODIFIER	CLU	ENSG00000120885	Transcript	ENST00000518050.1	retained_intron	-	-	-	-	-	-	-	-	-	-	-	-	-	-
CLU/PTK2B	rs1532278	rs11787077	0.97021	8	27607795	T	C	0.410426	8:27607795-27607795	T	downstream_gene_variant	MODIFIER	CLU	ENSG00000120885	Transcript	ENST00000519472.5	protein_coding	-	-	-	-	-	-	-	-	-	-	-	-	-	-
CLU/PTK2B	rs1532278	rs11787077	0.97021	8	27607795	T	C	0.410426	8:27607795-27607795	T	intron_variant	MODIFIER	CLU	ENSG00000120885	Transcript	ENST00000519742.5	protein_coding	-	3/3	-	-	-	-	-	-	-	-	0.559	-	-	-
CLU/PTK2B	rs1532278	rs11787077	0.97021	8	27607795	T	C	0.410426	8:27607795-27607795	T	downstream_gene_variant	MODIFIER	MIR6843	ENSG00000284280	Transcript	ENST00000617673.1	miRNA	-	-	-	-	-	-	-	-	-	-	-	-	-	-
CLU/PTK2B	rs1532278	rs11787077	0.97021	8	27607795	T	C	0.410426	8:27607795-27607795	T	intron_variant	MODIFIER	CLU	ENSG00000120885	Transcript	ENST00000520491.5	protein_coding	-	3/3	-	-	-	-	-	-	-	-	0.559	-	-	-
CLU/PTK2B	rs1532278	rs11787077	0.97021	8	27607795	T	C	0.410426	8:27607795-27607795	T	intron_variant	MODIFIER	CLU	ENSG00000120885	Transcript	ENST00000520796.5	protein_coding	-	3/4	-	-	-	-	-	-	-	-	0.559	-	-	-
CLU/PTK2B	rs1532278	rs11787077	0.97021	8	27607795	T	C	0.410426	8:27607795-27607795	T	upstream_gene_variant	MODIFIER	CLU	ENSG00000120885	Transcript	ENST00000522098.1	protein_coding	-	-	-	-	-	-	-	-	-	-	-	-	-	-
CLU/PTK2B	rs1532278	rs11787077	0.97021	8	27607795	T	C	0.410426	8:27607795-27607795	T	intron_variant	MODIFIER	CLU	ENSG00000120885	Transcript	ENST00000523500.5	protein_coding	-	2/7	-	-	-	-	-	-	-	-	0.559	-	-	-
CLU/PTK2B	rs1532278	rs11787077	0.97021	8	27607795	T	C	0.410426	8:27607795-27607795	T	intron_variant	MODIFIER	CLU	ENSG00000120885	Transcript	ENST00000523589.5	protein_coding	-	3/6	-	-	-	-	-	-	-	-	0.559	-	-	-
CLU/PTK2B	rs1532278	rs11787077	0.97021	8	27607795	T	C	0.410426	8:27607795-27607795	T	intron_variant	MODIFIER	CLU	ENSG00000120885	Transcript	ENST00000560566.5	protein_coding	-	3/5	-	-	-	-	-	-	-	-	0.559	-	-	-
CLU/PTK2B	rs1532278	rs1532276	0.971999	8	27608640	T	C	0.410384	8:27608640-27608640	T	intron_variant	MODIFIER	CLU	ENSG00000120885	Transcript	ENST00000316403.15	protein_coding	-	3/8	-	-	-	-	-	-	-	-	0.559	-	-	-
CLU/PTK2B	rs1532278	rs1532276	0.971999	8	27608640	T	C	0.410384	8:27608640-27608640	T	intron_variant	MODIFIER	CLU	ENSG00000120885	Transcript	ENST00000519742.5	protein_coding	-	3/3	-	-	-	-	-	-	-	-	0.559	-	-	-
CLU/PTK2B	rs1532278	rs1532276	0.971999	8	27608640	T	C	0.410384	8:27608640-27608640	T	intron_variant	MODIFIER	CLU	ENSG00000120885	Transcript	ENST00000520491.5	protein_coding	-	3/3	-	-	-	-	-	-	-	-	0.559	-	-	-
CLU/PTK2B	rs1532278	rs1532276	0.971999	8	27608640	T	C	0.410384	8:27608640-27608640	T	intron_variant	MODIFIER	CLU	ENSG00000120885	Transcript	ENST00000520796.5	protein_coding	-	3/4	-	-	-	-	-	-	-	-	0.559	-	-	-
CLU/PTK2B	rs1532278	rs1532276	0.971999	8	27608640	T	C	0.410384	8:27608640-27608640	T	upstream_gene_variant	MODIFIER	CLU	ENSG00000120885	Transcript	ENST00000522098.1	protein_coding	-	-	-	-	-	-	-	-	-	-	-	-	-	-
CLU/PTK2B	rs1532278	rs1532276	0.971999	8	27608640	T	C	0.410384	8:27608640-27608640	T	downstream_gene_variant	MODIFIER	CLU	ENSG00000120885	Transcript	ENST00000522238.1	protein_coding	-	-	-	-	-	-	-	-	-	-	-	-	-	-
CLU/PTK2B	rs1532278	rs1532276	0.971999	8	27608640	T	C	0.410384	8:27608640-27608640	T	downstream_gene_variant	MODIFIER	CLU	ENSG00000120885	Transcript	ENST00000523396.1	protein_coding	-	-	-	-	-	-	-	-	-	-	-	-	-	-
CLU/PTK2B	rs1532278	rs1532276	0.971999	8	27608640	T	C	0.410384	8:27608640-27608640	T	intron_variant	MODIFIER	CLU	ENSG00000120885	Transcript	ENST00000405140.7	protein_coding	-	3/8	-	-	-	-	-	-	-	-	0.559	-	-	-
CLU/PTK2B	rs1532278	rs1532276	0.971999	8	27608640	T	C	0.410384	8:27608640-27608640	T	non_coding_transcript_exon_variant	MODIFIER	CLU	ENSG00000120885	Transcript	ENST00000518050.1	retained_intron	3/3	-	619	-	-	-	-	-	-	-	0.559	-	-	-
CLU/PTK2B	rs1532278	rs1532276	0.971999	8	27608640	T	C	0.410384	8:27608640-27608640	T	downstream_gene_variant	MODIFIER	CLU	ENSG00000120885	Transcript	ENST00000519472.5	protein_coding	-	-	-	-	-	-	-	-	-	-	-	-	-	-
CLU/PTK2B	rs1532278	rs1532276	0.971999	8	27608640	T	C	0.410384	8:27608640-27608640	T	downstream_gene_variant	MODIFIER	MIR6843	ENSG00000284280	Transcript	ENST00000617673.1	miRNA	-	-	-	-	-	-	-	-	-	-	-	-	-	-
CLU/PTK2B	rs1532278	rs1532276	0.971999	8	27608640	T	C	0.410384	8:27608640-27608640	T	intron_variant,non_coding_transcript_variant	MODIFIER	CLU	ENSG00000120885	Transcript	ENST00000522299.5	retained_intron	-	3/7	-	-	-	-	-	-	-	-	0.559	-	-	-
CLU/PTK2B	rs1532278	rs1532276	0.971999	8	27608640	T	C	0.410384	8:27608640-27608640	T	intron_variant	MODIFIER	CLU	ENSG00000120885	Transcript	ENST00000522413.5	protein_coding	-	4/4	-	-	-	-	-	-	-	-	0.559	-	-	-
CLU/PTK2B	rs1532278	rs1532276	0.971999	8	27608640	T	C	0.410384	8:27608640-27608640	T	upstream_gene_variant	MODIFIER	CLU	ENSG00000120885	Transcript	ENST00000522502.1	retained_intron	-	-	-	-	-	-	-	-	-	-	-	-	-	-
CLU/PTK2B	rs1532278	rs1532276	0.971999	8	27608640	T	C	0.410384	8:27608640-27608640	T	intron_variant	MODIFIER	CLU	ENSG00000120885	Transcript	ENST00000523500.5	protein_coding	-	2/7	-	-	-	-	-	-	-	-	0.559	-	-	-
CLU/PTK2B	rs1532278	rs1532276	0.971999	8	27608640	T	C	0.410384	8:27608640-27608640	T	intron_variant	MODIFIER	CLU	ENSG00000120885	Transcript	ENST00000523589.5	protein_coding	-	3/6	-	-	-	-	-	-	-	-	0.559	-	-	-
CLU/PTK2B	rs1532278	rs1532276	0.971999	8	27608640	T	C	0.410384	8:27608640-27608640	T	intron_variant	MODIFIER	CLU	ENSG00000120885	Transcript	ENST00000560566.5	protein_coding	-	3/5	-	-	-	-	-	-	-	-	0.559	-	-	-
CLU/PTK2B	rs1532278	rs1532277	0.983979	8	27608664	T	C	0.409709	8:27608664-27608664	T	intron_variant	MODIFIER	CLU	ENSG00000120885	Transcript	ENST00000405140.7	protein_coding	-	3/8	-	-	-	-	-	-	-	-	0.559	-	-	-
CLU/PTK2B	rs1532278	rs1532277	0.983979	8	27608664	T	C	0.409709	8:27608664-27608664	T	intron_variant	MODIFIER	CLU	ENSG00000120885	Transcript	ENST00000520491.5	protein_coding	-	3/3	-	-	-	-	-	-	-	-	0.559	-	-	-
CLU/PTK2B	rs1532278	rs1532277	0.983979	8	27608664	T	C	0.409709	8:27608664-27608664	T	intron_variant	MODIFIER	CLU	ENSG00000120885	Transcript	ENST00000522413.5	protein_coding	-	4/4	-	-	-	-	-	-	-	-	0.559	-	-	-
CLU/PTK2B	rs1532278	rs1532277	0.983979	8	27608664	T	C	0.409709	8:27608664-27608664	T	non_coding_transcript_exon_variant	MODIFIER	CLU	ENSG00000120885	Transcript	ENST00000518050.1	retained_intron	3/3	-	595	-	-	-	-	-	-	-	0.559	-	-	-
CLU/PTK2B	rs1532278	rs1532277	0.983979	8	27608664	T	C	0.409709	8:27608664-27608664	T	downstream_gene_variant	MODIFIER	CLU	ENSG00000120885	Transcript	ENST00000519472.5	protein_coding	-	-	-	-	-	-	-	-	-	-	-	-	-	-
CLU/PTK2B	rs1532278	rs1532277	0.983979	8	27608664	T	C	0.409709	8:27608664-27608664	T	intron_variant	MODIFIER	CLU	ENSG00000120885	Transcript	ENST00000519742.5	protein_coding	-	3/3	-	-	-	-	-	-	-	-	0.559	-	-	-
CLU/PTK2B	rs1532278	rs1532277	0.983979	8	27608664	T	C	0.409709	8:27608664-27608664	T	intron_variant	MODIFIER	CLU	ENSG00000120885	Transcript	ENST00000316403.15	protein_coding	-	3/8	-	-	-	-	-	-	-	-	0.559	-	-	-
CLU/PTK2B	rs1532278	rs1532277	0.983979	8	27608664	T	C	0.409709	8:27608664-27608664	T	intron_variant	MODIFIER	CLU	ENSG00000120885	Transcript	ENST00000523589.5	protein_coding	-	3/6	-	-	-	-	-	-	-	-	0.559	-	-	-
CLU/PTK2B	rs1532278	rs1532277	0.983979	8	27608664	T	C	0.409709	8:27608664-27608664	T	intron_variant	MODIFIER	CLU	ENSG00000120885	Transcript	ENST00000560566.5	protein_coding	-	3/5	-	-	-	-	-	-	-	-	0.559	-	-	-
CLU/PTK2B	rs1532278	rs1532277	0.983979	8	27608664	T	C	0.409709	8:27608664-27608664	T	downstream_gene_variant	MODIFIER	MIR6843	ENSG00000284280	Transcript	ENST00000617673.1	miRNA	-	-	-	-	-	-	-	-	-	-	-	-	-	-
CLU/PTK2B	rs1532278	rs1532277	0.983979	8	27608664	T	C	0.409709	8:27608664-27608664	T	downstream_gene_variant	MODIFIER	CLU	ENSG00000120885	Transcript	ENST00000522238.1	protein_coding	-	-	-	-	-	-	-	-	-	-	-	-	-	-
CLU/PTK2B	rs1532278	rs1532277	0.983979	8	27608664	T	C	0.409709	8:27608664-27608664	T	intron_variant,non_coding_transcript_variant	MODIFIER	CLU	ENSG00000120885	Transcript	ENST00000522299.5	retained_intron	-	3/7	-	-	-	-	-	-	-	-	0.559	-	-	-
CLU/PTK2B	rs1532278	rs1532277	0.983979	8	27608664	T	C	0.409709	8:27608664-27608664	T	intron_variant	MODIFIER	CLU	ENSG00000120885	Transcript	ENST00000520796.5	protein_coding	-	3/4	-	-	-	-	-	-	-	-	0.559	-	-	-
CLU/PTK2B	rs1532278	rs1532277	0.983979	8	27608664	T	C	0.409709	8:27608664-27608664	T	upstream_gene_variant	MODIFIER	CLU	ENSG00000120885	Transcript	ENST00000522098.1	protein_coding	-	-	-	-	-	-	-	-	-	-	-	-	-	-
CLU/PTK2B	rs1532278	rs1532277	0.983979	8	27608664	T	C	0.409709	8:27608664-27608664	T	downstream_gene_variant	MODIFIER	CLU	ENSG00000120885	Transcript	ENST00000523396.1	protein_coding	-	-	-	-	-	-	-	-	-	-	-	-	-	-
CLU/PTK2B	rs1532278	rs1532277	0.983979	8	27608664	T	C	0.409709	8:27608664-27608664	T	intron_variant	MODIFIER	CLU	ENSG00000120885	Transcript	ENST00000523500.5	protein_coding	-	2/7	-	-	-	-	-	-	-	-	0.559	-	-	-
CLU/PTK2B	rs1532278	rs1532277	0.983979	8	27608664	T	C	0.409709	8:27608664-27608664	T	upstream_gene_variant	MODIFIER	CLU	ENSG00000120885	Transcript	ENST00000522502.1	retained_intron	-	-	-	-	-	-	-	-	-	-	-	-	-	-
CLU/PTK2B	rs1532278	rs1532278	1	8	27608798	T	C	0.406985	8:27608798-27608798	T	intron_variant	MODIFIER	CLU	ENSG00000120885	Transcript	ENST00000520796.5	protein_coding	-	3/4	-	-	-	-	-	-	-	-	0.559	-	-	-
CLU/PTK2B	rs1532278	rs1532278	1	8	27608798	T	C	0.406985	8:27608798-27608798	T	intron_variant	MODIFIER	CLU	ENSG00000120885	Transcript	ENST00000316403.15	protein_coding	-	3/8	-	-	-	-	-	-	-	-	0.559	-	-	-
CLU/PTK2B	rs1532278	rs1532278	1	8	27608798	T	C	0.406985	8:27608798-27608798	T	intron_variant	MODIFIER	CLU	ENSG00000120885	Transcript	ENST00000405140.7	protein_coding	-	3/8	-	-	-	-	-	-	-	-	0.559	-	-	-
CLU/PTK2B	rs1532278	rs1532278	1	8	27608798	T	C	0.406985	8:27608798-27608798	T	intron_variant	MODIFIER	CLU	ENSG00000120885	Transcript	ENST00000522413.5	protein_coding	-	4/4	-	-	-	-	-	-	-	-	0.559	-	-	-
CLU/PTK2B	rs1532278	rs1532278	1	8	27608798	T	C	0.406985	8:27608798-27608798	T	upstream_gene_variant	MODIFIER	CLU	ENSG00000120885	Transcript	ENST00000522502.1	retained_intron	-	-	-	-	-	-	-	-	-	-	-	-	-	-
CLU/PTK2B	rs1532278	rs1532278	1	8	27608798	T	C	0.406985	8:27608798-27608798	T	downstream_gene_variant	MODIFIER	CLU	ENSG00000120885	Transcript	ENST00000523396.1	protein_coding	-	-	-	-	-	-	-	-	-	-	-	-	-	-
CLU/PTK2B	rs1532278	rs1532278	1	8	27608798	T	C	0.406985	8:27608798-27608798	T	intron_variant	MODIFIER	CLU	ENSG00000120885	Transcript	ENST00000523500.5	protein_coding	-	2/7	-	-	-	-	-	-	-	-	0.559	-	-	-
CLU/PTK2B	rs1532278	rs1532278	1	8	27608798	T	C	0.406985	8:27608798-27608798	T	intron_variant	MODIFIER	CLU	ENSG00000120885	Transcript	ENST00000523589.5	protein_coding	-	3/6	-	-	-	-	-	-	-	-	0.559	-	-	-
CLU/PTK2B	rs1532278	rs1532278	1	8	27608798	T	C	0.406985	8:27608798-27608798	T	non_coding_transcript_exon_variant	MODIFIER	CLU	ENSG00000120885	Transcript	ENST00000518050.1	retained_intron	3/3	-	461	-	-	-	-	-	-	-	0.559	-	-	-
CLU/PTK2B	rs1532278	rs1532278	1	8	27608798	T	C	0.406985	8:27608798-27608798	T	downstream_gene_variant	MODIFIER	CLU	ENSG00000120885	Transcript	ENST00000519472.5	protein_coding	-	-	-	-	-	-	-	-	-	-	-	-	-	-
CLU/PTK2B	rs1532278	rs1532278	1	8	27608798	T	C	0.406985	8:27608798-27608798	T	intron_variant	MODIFIER	CLU	ENSG00000120885	Transcript	ENST00000519742.5	protein_coding	-	3/3	-	-	-	-	-	-	-	-	0.559	-	-	-
CLU/PTK2B	rs1532278	rs1532278	1	8	27608798	T	C	0.406985	8:27608798-27608798	T	intron_variant	MODIFIER	CLU	ENSG00000120885	Transcript	ENST00000520491.5	protein_coding	-	3/3	-	-	-	-	-	-	-	-	0.559	-	-	-
CLU/PTK2B	rs1532278	rs1532278	1	8	27608798	T	C	0.406985	8:27608798-27608798	T	upstream_gene_variant	MODIFIER	CLU	ENSG00000120885	Transcript	ENST00000522098.1	protein_coding	-	-	-	-	-	-	-	-	-	-	-	-	-	-
CLU/PTK2B	rs1532278	rs1532278	1	8	27608798	T	C	0.406985	8:27608798-27608798	T	downstream_gene_variant	MODIFIER	CLU	ENSG00000120885	Transcript	ENST00000522238.1	protein_coding	-	-	-	-	-	-	-	-	-	-	-	-	-	-
CLU/PTK2B	rs1532278	rs1532278	1	8	27608798	T	C	0.406985	8:27608798-27608798	T	intron_variant,non_coding_transcript_variant	MODIFIER	CLU	ENSG00000120885	Transcript	ENST00000522299.5	retained_intron	-	3/7	-	-	-	-	-	-	-	-	0.559	-	-	-
CLU/PTK2B	rs1532278	rs1532278	1	8	27608798	T	C	0.406985	8:27608798-27608798	T	intron_variant	MODIFIER	CLU	ENSG00000120885	Transcript	ENST00000560566.5	protein_coding	-	3/5	-	-	-	-	-	-	-	-	0.559	-	-	-
CLU/PTK2B	rs1532278	rs1532278	1	8	27608798	T	C	0.406985	8:27608798-27608798	T	downstream_gene_variant	MODIFIER	MIR6843	ENSG00000284280	Transcript	ENST00000617673.1	miRNA	-	-	-	-	-	-	-	-	-	-	-	-	-	-
CLU/PTK2B	rs1532278	rs9331896	0.927048	8	27610169	C	T	0.413638	8:27610169-27610169	C	downstream_gene_variant	MODIFIER	MIR6843	ENSG00000284280	Transcript	ENST00000617673.1	miRNA	-	-	-	-	-	-	-	-	-	-	-	-	-	-
CLU/PTK2B	rs1532278	rs9331896	0.927048	8	27610169	C	T	0.413638	8:27610169-27610169	C	intron_variant	MODIFIER	CLU	ENSG00000120885	Transcript	ENST00000520796.5	protein_coding	-	2/4	-	-	-	-	-	-	-	-	0.559	-	-	-
CLU/PTK2B	rs1532278	rs9331896	0.927048	8	27610169	C	T	0.413638	8:27610169-27610169	C	upstream_gene_variant	MODIFIER	CLU	ENSG00000120885	Transcript	ENST00000522098.1	protein_coding	-	-	-	-	-	-	-	-	-	-	-	-	-	-
CLU/PTK2B	rs1532278	rs9331896	0.927048	8	27610169	C	T	0.413638	8:27610169-27610169	C	intron_variant	MODIFIER	CLU	ENSG00000120885	Transcript	ENST00000522413.5	protein_coding	-	3/4	-	-	-	-	-	-	-	-	0.559	-	-	-
CLU/PTK2B	rs1532278	rs9331896	0.927048	8	27610169	C	T	0.413638	8:27610169-27610169	C	upstream_gene_variant	MODIFIER	CLU	ENSG00000120885	Transcript	ENST00000522502.1	retained_intron	-	-	-	-	-	-	-	-	-	-	-	-	-	-
CLU/PTK2B	rs1532278	rs9331896	0.927048	8	27610169	C	T	0.413638	8:27610169-27610169	C	downstream_gene_variant	MODIFIER	CLU	ENSG00000120885	Transcript	ENST00000522238.1	protein_coding	-	-	-	-	-	-	-	-	-	-	-	-	-	-
CLU/PTK2B	rs1532278	rs9331896	0.927048	8	27610169	C	T	0.413638	8:27610169-27610169	C	intron_variant,non_coding_transcript_variant	MODIFIER	CLU	ENSG00000120885	Transcript	ENST00000522299.5	retained_intron	-	2/7	-	-	-	-	-	-	-	-	0.559	-	-	-
CLU/PTK2B	rs1532278	rs9331896	0.927048	8	27610169	C	T	0.413638	8:27610169-27610169	C	intron_variant	MODIFIER	CLU	ENSG00000120885	Transcript	ENST00000523589.5	protein_coding	-	2/6	-	-	-	-	-	-	-	-	0.559	-	-	-
CLU/PTK2B	rs1532278	rs9331896	0.927048	8	27610169	C	T	0.413638	8:27610169-27610169	C	intron_variant	MODIFIER	CLU	ENSG00000120885	Transcript	ENST00000560566.5	protein_coding	-	2/5	-	-	-	-	-	-	-	-	0.559	-	-	-
CLU/PTK2B	rs1532278	rs9331896	0.927048	8	27610169	C	T	0.413638	8:27610169-27610169	C	intron_variant,non_coding_transcript_variant	MODIFIER	CLU	ENSG00000120885	Transcript	ENST00000518050.1	retained_intron	-	2/2	-	-	-	-	-	-	-	-	0.559	-	-	-
CLU/PTK2B	rs1532278	rs9331896	0.927048	8	27610169	C	T	0.413638	8:27610169-27610169	C	intron_variant	MODIFIER	CLU	ENSG00000120885	Transcript	ENST00000519472.5	protein_coding	-	2/2	-	-	-	-	-	-	-	-	0.559	-	-	-
CLU/PTK2B	rs1532278	rs9331896	0.927048	8	27610169	C	T	0.413638	8:27610169-27610169	C	intron_variant	MODIFIER	CLU	ENSG00000120885	Transcript	ENST00000519742.5	protein_coding	-	2/3	-	-	-	-	-	-	-	-	0.559	-	-	-
CLU/PTK2B	rs1532278	rs9331896	0.927048	8	27610169	C	T	0.413638	8:27610169-27610169	C	intron_variant	MODIFIER	CLU	ENSG00000120885	Transcript	ENST00000520491.5	protein_coding	-	2/3	-	-	-	-	-	-	-	-	0.559	-	-	-
CLU/PTK2B	rs1532278	rs9331896	0.927048	8	27610169	C	T	0.413638	8:27610169-27610169	C	intron_variant	MODIFIER	CLU	ENSG00000120885	Transcript	ENST00000405140.7	protein_coding	-	2/8	-	-	-	-	-	-	-	-	0.559	-	-	-
CLU/PTK2B	rs1532278	rs9331896	0.927048	8	27610169	C	T	0.413638	8:27610169-27610169	C	intron_variant	MODIFIER	CLU	ENSG00000120885	Transcript	ENST00000523396.1	protein_coding	-	3/3	-	-	-	-	-	-	-	-	0.559	-	-	-
CLU/PTK2B	rs1532278	rs9331896	0.927048	8	27610169	C	T	0.413638	8:27610169-27610169	C	intron_variant	MODIFIER	CLU	ENSG00000120885	Transcript	ENST00000523500.5	protein_coding	-	1/7	-	-	-	-	-	-	-	-	0.559	-	-	-
CLU/PTK2B	rs1532278	rs9331896	0.927048	8	27610169	C	T	0.413638	8:27610169-27610169	C	intron_variant	MODIFIER	CLU	ENSG00000120885	Transcript	ENST00000316403.15	protein_coding	-	2/8	-	-	-	-	-	-	-	-	0.559	-	-	-
CLU/PTK2B	rs1532278	rs2070926	0.938901	8	27610304	C	G	0.412057	8:27610304-27610304	C	intron_variant	MODIFIER	CLU	ENSG00000120885	Transcript	ENST00000519742.5	protein_coding	-	2/3	-	-	-	-	-	-	-	-	0.559	-	-	-
CLU/PTK2B	rs1532278	rs2070926	0.938901	8	27610304	C	G	0.412057	8:27610304-27610304	C	intron_variant	MODIFIER	CLU	ENSG00000120885	Transcript	ENST00000520491.5	protein_coding	-	2/3	-	-	-	-	-	-	-	-	0.559	-	-	-
CLU/PTK2B	rs1532278	rs2070926	0.938901	8	27610304	C	G	0.412057	8:27610304-27610304	C	intron_variant	MODIFIER	CLU	ENSG00000120885	Transcript	ENST00000520796.5	protein_coding	-	2/4	-	-	-	-	-	-	-	-	0.559	-	-	-
CLU/PTK2B	rs1532278	rs2070926	0.938901	8	27610304	C	G	0.412057	8:27610304-27610304	C	upstream_gene_variant	MODIFIER	CLU	ENSG00000120885	Transcript	ENST00000522098.1	protein_coding	-	-	-	-	-	-	-	-	-	-	-	-	-	-
CLU/PTK2B	rs1532278	rs2070926	0.938901	8	27610304	C	G	0.412057	8:27610304-27610304	C	downstream_gene_variant	MODIFIER	CLU	ENSG00000120885	Transcript	ENST00000522238.1	protein_coding	-	-	-	-	-	-	-	-	-	-	-	-	-	-
CLU/PTK2B	rs1532278	rs2070926	0.938901	8	27610304	C	G	0.412057	8:27610304-27610304	C	intron_variant	MODIFIER	CLU	ENSG00000120885	Transcript	ENST00000316403.15	protein_coding	-	2/8	-	-	-	-	-	-	-	-	0.559	-	-	-
CLU/PTK2B	rs1532278	rs2070926	0.938901	8	27610304	C	G	0.412057	8:27610304-27610304	C	intron_variant	MODIFIER	CLU	ENSG00000120885	Transcript	ENST00000405140.7	protein_coding	-	2/8	-	-	-	-	-	-	-	-	0.559	-	-	-
CLU/PTK2B	rs1532278	rs2070926	0.938901	8	27610304	C	G	0.412057	8:27610304-27610304	C	intron_variant,non_coding_transcript_variant	MODIFIER	CLU	ENSG00000120885	Transcript	ENST00000518050.1	retained_intron	-	2/2	-	-	-	-	-	-	-	-	0.559	-	-	-
CLU/PTK2B	rs1532278	rs2070926	0.938901	8	27610304	C	G	0.412057	8:27610304-27610304	C	intron_variant	MODIFIER	CLU	ENSG00000120885	Transcript	ENST00000519472.5	protein_coding	-	2/2	-	-	-	-	-	-	-	-	0.559	-	-	-
CLU/PTK2B	rs1532278	rs2070926	0.938901	8	27610304	C	G	0.412057	8:27610304-27610304	C	regulatory_region_variant	MODIFIER	-	-	RegulatoryFeature	ENSR8_C4PZB	enhancer	-	-	-	-	-	-	-	-	-	-	-	-	-	-
CLU/PTK2B	rs1532278	rs2070926	0.938901	8	27610304	C	G	0.412057	8:27610304-27610304	C	intron_variant,non_coding_transcript_variant	MODIFIER	CLU	ENSG00000120885	Transcript	ENST00000522299.5	retained_intron	-	2/7	-	-	-	-	-	-	-	-	0.559	-	-	-
CLU/PTK2B	rs1532278	rs2070926	0.938901	8	27610304	C	G	0.412057	8:27610304-27610304	C	intron_variant	MODIFIER	CLU	ENSG00000120885	Transcript	ENST00000522413.5	protein_coding	-	3/4	-	-	-	-	-	-	-	-	0.559	-	-	-
CLU/PTK2B	rs1532278	rs2070926	0.938901	8	27610304	C	G	0.412057	8:27610304-27610304	C	upstream_gene_variant	MODIFIER	CLU	ENSG00000120885	Transcript	ENST00000522502.1	retained_intron	-	-	-	-	-	-	-	-	-	-	-	-	-	-
CLU/PTK2B	rs1532278	rs2070926	0.938901	8	27610304	C	G	0.412057	8:27610304-27610304	C	intron_variant	MODIFIER	CLU	ENSG00000120885	Transcript	ENST00000523396.1	protein_coding	-	3/3	-	-	-	-	-	-	-	-	0.559	-	-	-
CLU/PTK2B	rs1532278	rs2070926	0.938901	8	27610304	C	G	0.412057	8:27610304-27610304	C	intron_variant	MODIFIER	CLU	ENSG00000120885	Transcript	ENST00000523500.5	protein_coding	-	1/7	-	-	-	-	-	-	-	-	0.559	-	-	-
CLU/PTK2B	rs1532278	rs2070926	0.938901	8	27610304	C	G	0.412057	8:27610304-27610304	C	intron_variant	MODIFIER	CLU	ENSG00000120885	Transcript	ENST00000523589.5	protein_coding	-	2/6	-	-	-	-	-	-	-	-	0.559	-	-	-
CLU/PTK2B	rs1532278	rs2070926	0.938901	8	27610304	C	G	0.412057	8:27610304-27610304	C	intron_variant	MODIFIER	CLU	ENSG00000120885	Transcript	ENST00000560566.5	protein_coding	-	2/5	-	-	-	-	-	-	-	-	0.559	-	-	-
CLU/PTK2B	rs1532278	rs2070926	0.938901	8	27610304	C	G	0.412057	8:27610304-27610304	C	downstream_gene_variant	MODIFIER	MIR6843	ENSG00000284280	Transcript	ENST00000617673.1	miRNA	-	-	-	-	-	-	-	-	-	-	-	-	-	-
CLU/PTK2B	rs1532278	rs867230	0.906206	8	27610986	C	A	0.414651	8:27610986-27610986	C	intron_variant	MODIFIER	CLU	ENSG00000120885	Transcript	ENST00000316403.15	protein_coding	-	1/8	-	-	-	-	-	-	-	-	0.559	-	-	-
CLU/PTK2B	rs1532278	rs867230	0.906206	8	27610986	C	A	0.414651	8:27610986-27610986	C	intron_variant	MODIFIER	CLU	ENSG00000120885	Transcript	ENST00000405140.7	protein_coding	-	1/8	-	-	-	-	-	-	-	-	0.559	-	-	-
CLU/PTK2B	rs1532278	rs867230	0.906206	8	27610986	C	A	0.414651	8:27610986-27610986	C	intron_variant,non_coding_transcript_variant	MODIFIER	CLU	ENSG00000120885	Transcript	ENST00000518050.1	retained_intron	-	1/2	-	-	-	-	-	-	-	-	0.559	-	-	-
CLU/PTK2B	rs1532278	rs867230	0.906206	8	27610986	C	A	0.414651	8:27610986-27610986	C	intron_variant	MODIFIER	CLU	ENSG00000120885	Transcript	ENST00000519472.5	protein_coding	-	1/2	-	-	-	-	-	-	-	-	0.559	-	-	-
CLU/PTK2B	rs1532278	rs867230	0.906206	8	27610986	C	A	0.414651	8:27610986-27610986	C	upstream_gene_variant	MODIFIER	MIR6843	ENSG00000284280	Transcript	ENST00000617673.1	miRNA	-	-	-	-	-	-	-	-	-	-	-	-	-	-
CLU/PTK2B	rs1532278	rs867230	0.906206	8	27610986	C	A	0.414651	8:27610986-27610986	C	regulatory_region_variant	MODIFIER	-	-	RegulatoryFeature	ENSR8_C4PZB	enhancer	-	-	-	-	-	-	-	-	-	-	-	-	-	-
CLU/PTK2B	rs1532278	rs867230	0.906206	8	27610986	C	A	0.414651	8:27610986-27610986	C	intron_variant	MODIFIER	CLU	ENSG00000120885	Transcript	ENST00000560566.5	protein_coding	-	1/5	-	-	-	-	-	-	-	-	0.559	-	-	-
CLU/PTK2B	rs1532278	rs867230	0.906206	8	27610986	C	A	0.414651	8:27610986-27610986	C	intron_variant	MODIFIER	CLU	ENSG00000120885	Transcript	ENST00000519742.5	protein_coding	-	1/3	-	-	-	-	-	-	-	-	0.559	-	-	-
CLU/PTK2B	rs1532278	rs867230	0.906206	8	27610986	C	A	0.414651	8:27610986-27610986	C	intron_variant	MODIFIER	CLU	ENSG00000120885	Transcript	ENST00000520491.5	protein_coding	-	1/3	-	-	-	-	-	-	-	-	0.559	-	-	-
CLU/PTK2B	rs1532278	rs867230	0.906206	8	27610986	C	A	0.414651	8:27610986-27610986	C	intron_variant	MODIFIER	CLU	ENSG00000120885	Transcript	ENST00000520796.5	protein_coding	-	1/4	-	-	-	-	-	-	-	-	0.559	-	-	-
CLU/PTK2B	rs1532278	rs867230	0.906206	8	27610986	C	A	0.414651	8:27610986-27610986	C	intron_variant	MODIFIER	CLU	ENSG00000120885	Transcript	ENST00000522238.1	protein_coding	-	1/1	-	-	-	-	-	-	-	-	0.559	-	-	-
CLU/PTK2B	rs1532278	rs867230	0.906206	8	27610986	C	A	0.414651	8:27610986-27610986	C	intron_variant,non_coding_transcript_variant	MODIFIER	CLU	ENSG00000120885	Transcript	ENST00000522299.5	retained_intron	-	1/7	-	-	-	-	-	-	-	-	0.559	-	-	-
CLU/PTK2B	rs1532278	rs867230	0.906206	8	27610986	C	A	0.414651	8:27610986-27610986	C	intron_variant	MODIFIER	CLU	ENSG00000120885	Transcript	ENST00000522413.5	protein_coding	-	2/4	-	-	-	-	-	-	-	-	0.559	-	-	-
CLU/PTK2B	rs1532278	rs867230	0.906206	8	27610986	C	A	0.414651	8:27610986-27610986	C	intron_variant	MODIFIER	CLU	ENSG00000120885	Transcript	ENST00000523396.1	protein_coding	-	2/3	-	-	-	-	-	-	-	-	0.559	-	-	-
CLU/PTK2B	rs1532278	rs867230	0.906206	8	27610986	C	A	0.414651	8:27610986-27610986	C	5_prime_UTR_variant	MODIFIER	CLU	ENSG00000120885	Transcript	ENST00000523500.5	protein_coding	1/8	-	372	-	-	-	-	-	-	-	0.559	-	-	-
CLU/PTK2B	rs1532278	rs867230	0.906206	8	27610986	C	A	0.414651	8:27610986-27610986	C	intron_variant	MODIFIER	CLU	ENSG00000120885	Transcript	ENST00000523589.5	protein_coding	-	1/6	-	-	-	-	-	-	-	-	0.559	-	-	-
SHC3	rs11137524	rs7048173	0.881455	9	89138721	C	T	0.30458	9:89138721-89138721	C	intron_variant	MODIFIER	SHC3	ENSG00000148082	Transcript	ENST00000375835.9	protein_coding	-	1/11	-	-	-	-	-	-	-	-	0.421	-	-	-
SHC3	rs11137524	rs7048173	0.881455	9	89138721	C	T	0.30458	9:89138721-89138721	C	regulatory_region_variant	MODIFIER	-	-	RegulatoryFeature	ENSR9_BMNM8	enhancer	-	-	-	-	-	-	-	-	-	-	-	-	-	-
SHC3	rs11137524	rs11137524	1	9	89151791	A	G	0.328809	9:89151791-89151791	A	intron_variant	MODIFIER	SHC3	ENSG00000148082	Transcript	ENST00000375835.9	protein_coding	-	1/11	-	-	-	-	-	-	-	-	0.421	-	-	-
TSPAN14	rs10748526	rs10749609	0.962085	10	80489996	G	A	0.22774	10:80489996-80489996	G	intron_variant	MODIFIER	TSPAN14	ENSG00000108219	Transcript	ENST00000429989.8	protein_coding	-	2/8	-	-	-	-	-	-	-	-	0.685	-	-	-
TSPAN14	rs10748526	rs10749609	0.962085	10	80489996	G	A	0.22774	10:80489996-80489996	G	intron_variant,non_coding_transcript_variant	MODIFIER	TSPAN14	ENSG00000108219	Transcript	ENST00000469149.1	protein_coding_CDS_not_defined	-	2/4	-	-	-	-	-	-	-	-	0.685	-	-	-
TSPAN14	rs10748526	rs10749609	0.962085	10	80489996	G	A	0.22774	10:80489996-80489996	G	intron_variant	MODIFIER	TSPAN14	ENSG00000108219	Transcript	ENST00000714445.1	protein_coding	-	3/9	-	-	-	-	-	-	-	-	0.685	-	-	-
TSPAN14	rs10748526	rs10749609	0.962085	10	80489996	G	A	0.22774	10:80489996-80489996	G	intron_variant	MODIFIER	TSPAN14	ENSG00000108219	Transcript	ENST00000372156.5	protein_coding	-	5/11	-	-	-	-	-	-	-	-	0.685	-	-	-
TSPAN14	rs10748526	rs10749609	0.962085	10	80489996	G	A	0.22774	10:80489996-80489996	G	intron_variant	MODIFIER	TSPAN14	ENSG00000108219	Transcript	ENST00000372157.6	protein_coding	-	2/8	-	-	-	-	-	-	-	-	0.685	-	-	-
TSPAN14	rs10748526	rs10749609	0.962085	10	80489996	G	A	0.22774	10:80489996-80489996	G	intron_variant	MODIFIER	TSPAN14	ENSG00000108219	Transcript	ENST00000481124.5	protein_coding	-	2/5	-	-	-	-	-	-	-	-	0.685	-	-	-
TSPAN14	rs10748526	rs10749609	0.962085	10	80489996	G	A	0.22774	10:80489996-80489996	G	intron_variant	MODIFIER	TSPAN14	ENSG00000108219	Transcript	ENST00000714437.1	protein_coding	-	3/9	-	-	-	-	-	-	-	-	0.685	-	-	-
TSPAN14	rs10748526	rs10749609	0.962085	10	80489996	G	A	0.22774	10:80489996-80489996	G	intron_variant	MODIFIER	TSPAN14	ENSG00000108219	Transcript	ENST00000714438.1	protein_coding	-	1/7	-	-	-	-	-	-	-	-	0.685	-	-	-
TSPAN14	rs10748526	rs10749609	0.962085	10	80489996	G	A	0.22774	10:80489996-80489996	G	intron_variant	MODIFIER	TSPAN14	ENSG00000108219	Transcript	ENST00000714439.1	protein_coding	-	3/10	-	-	-	-	-	-	-	-	0.685	-	-	-
TSPAN14	rs10748526	rs10749609	0.962085	10	80489996	G	A	0.22774	10:80489996-80489996	G	intron_variant	MODIFIER	TSPAN14	ENSG00000108219	Transcript	ENST00000714443.1	protein_coding	-	3/9	-	-	-	-	-	-	-	-	0.685	-	-	-
TSPAN14	rs10748526	rs10749609	0.962085	10	80489996	G	A	0.22774	10:80489996-80489996	G	intron_variant	MODIFIER	TSPAN14	ENSG00000108219	Transcript	ENST00000714440.1	protein_coding	-	4/10	-	-	-	-	-	-	-	-	0.685	-	-	-
TSPAN14	rs10748526	rs10749609	0.962085	10	80489996	G	A	0.22774	10:80489996-80489996	G	intron_variant	MODIFIER	TSPAN14	ENSG00000108219	Transcript	ENST00000714441.1	protein_coding	-	3/9	-	-	-	-	-	-	-	-	0.685	-	-	-
TSPAN14	rs10748526	rs10749609	0.962085	10	80489996	G	A	0.22774	10:80489996-80489996	G	intron_variant	MODIFIER	TSPAN14	ENSG00000108219	Transcript	ENST00000714442.1	protein_coding	-	2/8	-	-	-	-	-	-	-	-	0.685	-	-	-
TSPAN14	rs10748526	rs10749609	0.962085	10	80489996	G	A	0.22774	10:80489996-80489996	G	intron_variant	MODIFIER	TSPAN14	ENSG00000108219	Transcript	ENST00000714444.1	protein_coding	-	3/9	-	-	-	-	-	-	-	-	0.685	-	-	-
TSPAN14	rs10748526	rs10749609	0.962085	10	80489996	G	A	0.22774	10:80489996-80489996	G	intron_variant	MODIFIER	TSPAN14	ENSG00000108219	Transcript	ENST00000341863.10	protein_coding	-	2/7	-	-	-	-	-	-	-	-	0.685	-	-	-
TSPAN14	rs10748526	rs10749609	0.962085	10	80489996	G	A	0.22774	10:80489996-80489996	G	intron_variant	MODIFIER	TSPAN14	ENSG00000108219	Transcript	ENST00000372158.6	protein_coding	-	4/10	-	-	-	-	-	-	-	-	0.685	-	-	-
TSPAN14	rs10748526	rs10749609	0.962085	10	80489996	G	A	0.22774	10:80489996-80489996	G	intron_variant	MODIFIER	TSPAN14	ENSG00000108219	Transcript	ENST00000372164.7	protein_coding	-	2/7	-	-	-	-	-	-	-	-	0.685	-	-	-
TSPAN14	rs10748526	rs7097656	0.956651	10	80491075	T	C	0.212425	10:80491075-80491075	T	intron_variant,non_coding_transcript_variant	MODIFIER	TSPAN14	ENSG00000108219	Transcript	ENST00000469149.1	protein_coding_CDS_not_defined	-	2/4	-	-	-	-	-	-	-	-	0.685	-	-	-
TSPAN14	rs10748526	rs7097656	0.956651	10	80491075	T	C	0.212425	10:80491075-80491075	T	intron_variant	MODIFIER	TSPAN14	ENSG00000108219	Transcript	ENST00000341863.10	protein_coding	-	2/7	-	-	-	-	-	-	-	-	0.685	-	-	-
TSPAN14	rs10748526	rs7097656	0.956651	10	80491075	T	C	0.212425	10:80491075-80491075	T	intron_variant	MODIFIER	TSPAN14	ENSG00000108219	Transcript	ENST00000372156.5	protein_coding	-	5/11	-	-	-	-	-	-	-	-	0.685	-	-	-
TSPAN14	rs10748526	rs7097656	0.956651	10	80491075	T	C	0.212425	10:80491075-80491075	T	intron_variant	MODIFIER	TSPAN14	ENSG00000108219	Transcript	ENST00000372164.7	protein_coding	-	2/7	-	-	-	-	-	-	-	-	0.685	-	-	-
TSPAN14	rs10748526	rs7097656	0.956651	10	80491075	T	C	0.212425	10:80491075-80491075	T	intron_variant	MODIFIER	TSPAN14	ENSG00000108219	Transcript	ENST00000429989.8	protein_coding	-	2/8	-	-	-	-	-	-	-	-	0.685	-	-	-
TSPAN14	rs10748526	rs7097656	0.956651	10	80491075	T	C	0.212425	10:80491075-80491075	T	intron_variant	MODIFIER	TSPAN14	ENSG00000108219	Transcript	ENST00000714439.1	protein_coding	-	3/10	-	-	-	-	-	-	-	-	0.685	-	-	-
TSPAN14	rs10748526	rs7097656	0.956651	10	80491075	T	C	0.212425	10:80491075-80491075	T	intron_variant	MODIFIER	TSPAN14	ENSG00000108219	Transcript	ENST00000481124.5	protein_coding	-	2/5	-	-	-	-	-	-	-	-	0.685	-	-	-
TSPAN14	rs10748526	rs7097656	0.956651	10	80491075	T	C	0.212425	10:80491075-80491075	T	intron_variant	MODIFIER	TSPAN14	ENSG00000108219	Transcript	ENST00000714437.1	protein_coding	-	3/9	-	-	-	-	-	-	-	-	0.685	-	-	-
TSPAN14	rs10748526	rs7097656	0.956651	10	80491075	T	C	0.212425	10:80491075-80491075	T	intron_variant	MODIFIER	TSPAN14	ENSG00000108219	Transcript	ENST00000714438.1	protein_coding	-	1/7	-	-	-	-	-	-	-	-	0.685	-	-	-
TSPAN14	rs10748526	rs7097656	0.956651	10	80491075	T	C	0.212425	10:80491075-80491075	T	intron_variant	MODIFIER	TSPAN14	ENSG00000108219	Transcript	ENST00000714443.1	protein_coding	-	3/9	-	-	-	-	-	-	-	-	0.685	-	-	-
TSPAN14	rs10748526	rs7097656	0.956651	10	80491075	T	C	0.212425	10:80491075-80491075	T	intron_variant	MODIFIER	TSPAN14	ENSG00000108219	Transcript	ENST00000714440.1	protein_coding	-	4/10	-	-	-	-	-	-	-	-	0.685	-	-	-
TSPAN14	rs10748526	rs7097656	0.956651	10	80491075	T	C	0.212425	10:80491075-80491075	T	intron_variant	MODIFIER	TSPAN14	ENSG00000108219	Transcript	ENST00000714441.1	protein_coding	-	3/9	-	-	-	-	-	-	-	-	0.685	-	-	-
TSPAN14	rs10748526	rs7097656	0.956651	10	80491075	T	C	0.212425	10:80491075-80491075	T	intron_variant	MODIFIER	TSPAN14	ENSG00000108219	Transcript	ENST00000714442.1	protein_coding	-	2/8	-	-	-	-	-	-	-	-	0.685	-	-	-
TSPAN14	rs10748526	rs7097656	0.956651	10	80491075	T	C	0.212425	10:80491075-80491075	T	intron_variant	MODIFIER	TSPAN14	ENSG00000108219	Transcript	ENST00000372157.6	protein_coding	-	2/8	-	-	-	-	-	-	-	-	0.685	-	-	-
TSPAN14	rs10748526	rs7097656	0.956651	10	80491075	T	C	0.212425	10:80491075-80491075	T	intron_variant	MODIFIER	TSPAN14	ENSG00000108219	Transcript	ENST00000372158.6	protein_coding	-	4/10	-	-	-	-	-	-	-	-	0.685	-	-	-
TSPAN14	rs10748526	rs7097656	0.956651	10	80491075	T	C	0.212425	10:80491075-80491075	T	intron_variant	MODIFIER	TSPAN14	ENSG00000108219	Transcript	ENST00000714445.1	protein_coding	-	3/9	-	-	-	-	-	-	-	-	0.685	-	-	-
TSPAN14	rs10748526	rs7097656	0.956651	10	80491075	T	C	0.212425	10:80491075-80491075	T	intron_variant	MODIFIER	TSPAN14	ENSG00000108219	Transcript	ENST00000714444.1	protein_coding	-	3/9	-	-	-	-	-	-	-	-	0.685	-	-	-
TSPAN14	rs10748526	rs7922621	0.956236	10	80491788	C	A	0.212615	10:80491788-80491788	C	intron_variant	MODIFIER	TSPAN14	ENSG00000108219	Transcript	ENST00000714445.1	protein_coding	-	3/9	-	-	-	-	-	-	-	-	0.685	-	-	-
TSPAN14	rs10748526	rs7922621	0.956236	10	80491788	C	A	0.212615	10:80491788-80491788	C	intron_variant	MODIFIER	TSPAN14	ENSG00000108219	Transcript	ENST00000714443.1	protein_coding	-	3/9	-	-	-	-	-	-	-	-	0.685	-	-	-
TSPAN14	rs10748526	rs7922621	0.956236	10	80491788	C	A	0.212615	10:80491788-80491788	C	intron_variant	MODIFIER	TSPAN14	ENSG00000108219	Transcript	ENST00000714444.1	protein_coding	-	3/9	-	-	-	-	-	-	-	-	0.685	-	-	-
TSPAN14	rs10748526	rs7922621	0.956236	10	80491788	C	A	0.212615	10:80491788-80491788	C	intron_variant	MODIFIER	TSPAN14	ENSG00000108219	Transcript	ENST00000372157.6	protein_coding	-	2/8	-	-	-	-	-	-	-	-	0.685	-	-	-
TSPAN14	rs10748526	rs7922621	0.956236	10	80491788	C	A	0.212615	10:80491788-80491788	C	intron_variant	MODIFIER	TSPAN14	ENSG00000108219	Transcript	ENST00000372164.7	protein_coding	-	2/7	-	-	-	-	-	-	-	-	0.685	-	-	-
TSPAN14	rs10748526	rs7922621	0.956236	10	80491788	C	A	0.212615	10:80491788-80491788	C	intron_variant	MODIFIER	TSPAN14	ENSG00000108219	Transcript	ENST00000429989.8	protein_coding	-	2/8	-	-	-	-	-	-	-	-	0.685	-	-	-
TSPAN14	rs10748526	rs7922621	0.956236	10	80491788	C	A	0.212615	10:80491788-80491788	C	intron_variant,non_coding_transcript_variant	MODIFIER	TSPAN14	ENSG00000108219	Transcript	ENST00000469149.1	protein_coding_CDS_not_defined	-	2/4	-	-	-	-	-	-	-	-	0.685	-	-	-
TSPAN14	rs10748526	rs7922621	0.956236	10	80491788	C	A	0.212615	10:80491788-80491788	C	regulatory_region_variant	MODIFIER	-	-	RegulatoryFeature	ENSR10_936XLG	enhancer	-	-	-	-	-	-	-	-	-	-	-	-	-	-
TSPAN14	rs10748526	rs7922621	0.956236	10	80491788	C	A	0.212615	10:80491788-80491788	C	intron_variant	MODIFIER	TSPAN14	ENSG00000108219	Transcript	ENST00000714437.1	protein_coding	-	3/9	-	-	-	-	-	-	-	-	0.685	-	-	-
TSPAN14	rs10748526	rs7922621	0.956236	10	80491788	C	A	0.212615	10:80491788-80491788	C	intron_variant	MODIFIER	TSPAN14	ENSG00000108219	Transcript	ENST00000714438.1	protein_coding	-	1/7	-	-	-	-	-	-	-	-	0.685	-	-	-
TSPAN14	rs10748526	rs7922621	0.956236	10	80491788	C	A	0.212615	10:80491788-80491788	C	intron_variant	MODIFIER	TSPAN14	ENSG00000108219	Transcript	ENST00000714439.1	protein_coding	-	3/10	-	-	-	-	-	-	-	-	0.685	-	-	-
TSPAN14	rs10748526	rs7922621	0.956236	10	80491788	C	A	0.212615	10:80491788-80491788	C	intron_variant	MODIFIER	TSPAN14	ENSG00000108219	Transcript	ENST00000481124.5	protein_coding	-	2/5	-	-	-	-	-	-	-	-	0.685	-	-	-
TSPAN14	rs10748526	rs7922621	0.956236	10	80491788	C	A	0.212615	10:80491788-80491788	C	intron_variant	MODIFIER	TSPAN14	ENSG00000108219	Transcript	ENST00000714442.1	protein_coding	-	2/8	-	-	-	-	-	-	-	-	0.685	-	-	-
TSPAN14	rs10748526	rs7922621	0.956236	10	80491788	C	A	0.212615	10:80491788-80491788	C	intron_variant	MODIFIER	TSPAN14	ENSG00000108219	Transcript	ENST00000341863.10	protein_coding	-	2/7	-	-	-	-	-	-	-	-	0.685	-	-	-
TSPAN14	rs10748526	rs7922621	0.956236	10	80491788	C	A	0.212615	10:80491788-80491788	C	intron_variant	MODIFIER	TSPAN14	ENSG00000108219	Transcript	ENST00000372156.5	protein_coding	-	5/11	-	-	-	-	-	-	-	-	0.685	-	-	-
TSPAN14	rs10748526	rs7922621	0.956236	10	80491788	C	A	0.212615	10:80491788-80491788	C	intron_variant	MODIFIER	TSPAN14	ENSG00000108219	Transcript	ENST00000372158.6	protein_coding	-	4/10	-	-	-	-	-	-	-	-	0.685	-	-	-
TSPAN14	rs10748526	rs7922621	0.956236	10	80491788	C	A	0.212615	10:80491788-80491788	C	intron_variant	MODIFIER	TSPAN14	ENSG00000108219	Transcript	ENST00000714441.1	protein_coding	-	3/9	-	-	-	-	-	-	-	-	0.685	-	-	-
TSPAN14	rs10748526	rs7922621	0.956236	10	80491788	C	A	0.212615	10:80491788-80491788	C	intron_variant	MODIFIER	TSPAN14	ENSG00000108219	Transcript	ENST00000714440.1	protein_coding	-	4/10	-	-	-	-	-	-	-	-	0.685	-	-	-
TSPAN14	rs10748526	rs7910643	0.955946	10	80492013	G	A	0.212663	10:80492013-80492013	G	intron_variant	MODIFIER	TSPAN14	ENSG00000108219	Transcript	ENST00000714440.1	protein_coding	-	4/10	-	-	-	-	-	-	-	-	0.685	-	-	-
TSPAN14	rs10748526	rs7910643	0.955946	10	80492013	G	A	0.212663	10:80492013-80492013	G	intron_variant	MODIFIER	TSPAN14	ENSG00000108219	Transcript	ENST00000372156.5	protein_coding	-	5/11	-	-	-	-	-	-	-	-	0.685	-	-	-
TSPAN14	rs10748526	rs7910643	0.955946	10	80492013	G	A	0.212663	10:80492013-80492013	G	intron_variant	MODIFIER	TSPAN14	ENSG00000108219	Transcript	ENST00000372157.6	protein_coding	-	2/8	-	-	-	-	-	-	-	-	0.685	-	-	-
TSPAN14	rs10748526	rs7910643	0.955946	10	80492013	G	A	0.212663	10:80492013-80492013	G	intron_variant	MODIFIER	TSPAN14	ENSG00000108219	Transcript	ENST00000341863.10	protein_coding	-	2/7	-	-	-	-	-	-	-	-	0.685	-	-	-
TSPAN14	rs10748526	rs7910643	0.955946	10	80492013	G	A	0.212663	10:80492013-80492013	G	intron_variant	MODIFIER	TSPAN14	ENSG00000108219	Transcript	ENST00000429989.8	protein_coding	-	2/8	-	-	-	-	-	-	-	-	0.685	-	-	-
TSPAN14	rs10748526	rs7910643	0.955946	10	80492013	G	A	0.212663	10:80492013-80492013	G	intron_variant,non_coding_transcript_variant	MODIFIER	TSPAN14	ENSG00000108219	Transcript	ENST00000469149.1	protein_coding_CDS_not_defined	-	2/4	-	-	-	-	-	-	-	-	0.685	-	-	-
TSPAN14	rs10748526	rs7910643	0.955946	10	80492013	G	A	0.212663	10:80492013-80492013	G	intron_variant	MODIFIER	TSPAN14	ENSG00000108219	Transcript	ENST00000372158.6	protein_coding	-	4/10	-	-	-	-	-	-	-	-	0.685	-	-	-
TSPAN14	rs10748526	rs7910643	0.955946	10	80492013	G	A	0.212663	10:80492013-80492013	G	intron_variant	MODIFIER	TSPAN14	ENSG00000108219	Transcript	ENST00000372164.7	protein_coding	-	2/7	-	-	-	-	-	-	-	-	0.685	-	-	-
TSPAN14	rs10748526	rs7910643	0.955946	10	80492013	G	A	0.212663	10:80492013-80492013	G	intron_variant	MODIFIER	TSPAN14	ENSG00000108219	Transcript	ENST00000714438.1	protein_coding	-	1/7	-	-	-	-	-	-	-	-	0.685	-	-	-
TSPAN14	rs10748526	rs7910643	0.955946	10	80492013	G	A	0.212663	10:80492013-80492013	G	intron_variant	MODIFIER	TSPAN14	ENSG00000108219	Transcript	ENST00000714439.1	protein_coding	-	3/10	-	-	-	-	-	-	-	-	0.685	-	-	-
TSPAN14	rs10748526	rs7910643	0.955946	10	80492013	G	A	0.212663	10:80492013-80492013	G	intron_variant	MODIFIER	TSPAN14	ENSG00000108219	Transcript	ENST00000714444.1	protein_coding	-	3/9	-	-	-	-	-	-	-	-	0.685	-	-	-
TSPAN14	rs10748526	rs7910643	0.955946	10	80492013	G	A	0.212663	10:80492013-80492013	G	intron_variant	MODIFIER	TSPAN14	ENSG00000108219	Transcript	ENST00000714441.1	protein_coding	-	3/9	-	-	-	-	-	-	-	-	0.685	-	-	-
TSPAN14	rs10748526	rs7910643	0.955946	10	80492013	G	A	0.212663	10:80492013-80492013	G	intron_variant	MODIFIER	TSPAN14	ENSG00000108219	Transcript	ENST00000714442.1	protein_coding	-	2/8	-	-	-	-	-	-	-	-	0.685	-	-	-
TSPAN14	rs10748526	rs7910643	0.955946	10	80492013	G	A	0.212663	10:80492013-80492013	G	intron_variant	MODIFIER	TSPAN14	ENSG00000108219	Transcript	ENST00000714443.1	protein_coding	-	3/9	-	-	-	-	-	-	-	-	0.685	-	-	-
TSPAN14	rs10748526	rs7910643	0.955946	10	80492013	G	A	0.212663	10:80492013-80492013	G	intron_variant	MODIFIER	TSPAN14	ENSG00000108219	Transcript	ENST00000714445.1	protein_coding	-	3/9	-	-	-	-	-	-	-	-	0.685	-	-	-
TSPAN14	rs10748526	rs7910643	0.955946	10	80492013	G	A	0.212663	10:80492013-80492013	G	intron_variant	MODIFIER	TSPAN14	ENSG00000108219	Transcript	ENST00000714437.1	protein_coding	-	3/9	-	-	-	-	-	-	-	-	0.685	-	-	-
TSPAN14	rs10748526	rs7910643	0.955946	10	80492013	G	A	0.212663	10:80492013-80492013	G	intron_variant	MODIFIER	TSPAN14	ENSG00000108219	Transcript	ENST00000481124.5	protein_coding	-	2/5	-	-	-	-	-	-	-	-	0.685	-	-	-
TSPAN14	rs10748526	rs7900536	0.95651	10	80493945	C	A	0.212613	10:80493945-80493945	C	intron_variant,non_coding_transcript_variant	MODIFIER	TSPAN14	ENSG00000108219	Transcript	ENST00000469149.1	protein_coding_CDS_not_defined	-	2/4	-	-	-	-	-	-	-	-	0.685	-	-	-
TSPAN14	rs10748526	rs7900536	0.95651	10	80493945	C	A	0.212613	10:80493945-80493945	C	intron_variant	MODIFIER	TSPAN14	ENSG00000108219	Transcript	ENST00000372156.5	protein_coding	-	5/11	-	-	-	-	-	-	-	-	0.685	-	-	-
TSPAN14	rs10748526	rs7900536	0.95651	10	80493945	C	A	0.212613	10:80493945-80493945	C	intron_variant	MODIFIER	TSPAN14	ENSG00000108219	Transcript	ENST00000372157.6	protein_coding	-	2/8	-	-	-	-	-	-	-	-	0.685	-	-	-
TSPAN14	rs10748526	rs7900536	0.95651	10	80493945	C	A	0.212613	10:80493945-80493945	C	intron_variant	MODIFIER	TSPAN14	ENSG00000108219	Transcript	ENST00000341863.10	protein_coding	-	2/7	-	-	-	-	-	-	-	-	0.685	-	-	-
TSPAN14	rs10748526	rs7900536	0.95651	10	80493945	C	A	0.212613	10:80493945-80493945	C	intron_variant	MODIFIER	TSPAN14	ENSG00000108219	Transcript	ENST00000372164.7	protein_coding	-	2/7	-	-	-	-	-	-	-	-	0.685	-	-	-
TSPAN14	rs10748526	rs7900536	0.95651	10	80493945	C	A	0.212613	10:80493945-80493945	C	intron_variant	MODIFIER	TSPAN14	ENSG00000108219	Transcript	ENST00000429989.8	protein_coding	-	2/8	-	-	-	-	-	-	-	-	0.685	-	-	-
TSPAN14	rs10748526	rs7900536	0.95651	10	80493945	C	A	0.212613	10:80493945-80493945	C	intron_variant	MODIFIER	TSPAN14	ENSG00000108219	Transcript	ENST00000714439.1	protein_coding	-	3/10	-	-	-	-	-	-	-	-	0.685	-	-	-
TSPAN14	rs10748526	rs7900536	0.95651	10	80493945	C	A	0.212613	10:80493945-80493945	C	intron_variant	MODIFIER	TSPAN14	ENSG00000108219	Transcript	ENST00000481124.5	protein_coding	-	2/5	-	-	-	-	-	-	-	-	0.685	-	-	-
TSPAN14	rs10748526	rs7900536	0.95651	10	80493945	C	A	0.212613	10:80493945-80493945	C	intron_variant	MODIFIER	TSPAN14	ENSG00000108219	Transcript	ENST00000714437.1	protein_coding	-	3/9	-	-	-	-	-	-	-	-	0.685	-	-	-
TSPAN14	rs10748526	rs7900536	0.95651	10	80493945	C	A	0.212613	10:80493945-80493945	C	intron_variant	MODIFIER	TSPAN14	ENSG00000108219	Transcript	ENST00000714438.1	protein_coding	-	1/7	-	-	-	-	-	-	-	-	0.685	-	-	-
TSPAN14	rs10748526	rs7900536	0.95651	10	80493945	C	A	0.212613	10:80493945-80493945	C	intron_variant	MODIFIER	TSPAN14	ENSG00000108219	Transcript	ENST00000714443.1	protein_coding	-	3/9	-	-	-	-	-	-	-	-	0.685	-	-	-
TSPAN14	rs10748526	rs7900536	0.95651	10	80493945	C	A	0.212613	10:80493945-80493945	C	intron_variant	MODIFIER	TSPAN14	ENSG00000108219	Transcript	ENST00000714440.1	protein_coding	-	4/10	-	-	-	-	-	-	-	-	0.685	-	-	-
TSPAN14	rs10748526	rs7900536	0.95651	10	80493945	C	A	0.212613	10:80493945-80493945	C	intron_variant	MODIFIER	TSPAN14	ENSG00000108219	Transcript	ENST00000714441.1	protein_coding	-	3/9	-	-	-	-	-	-	-	-	0.685	-	-	-
TSPAN14	rs10748526	rs7900536	0.95651	10	80493945	C	A	0.212613	10:80493945-80493945	C	intron_variant	MODIFIER	TSPAN14	ENSG00000108219	Transcript	ENST00000714442.1	protein_coding	-	2/8	-	-	-	-	-	-	-	-	0.685	-	-	-
TSPAN14	rs10748526	rs7900536	0.95651	10	80493945	C	A	0.212613	10:80493945-80493945	C	intron_variant	MODIFIER	TSPAN14	ENSG00000108219	Transcript	ENST00000714444.1	protein_coding	-	3/9	-	-	-	-	-	-	-	-	0.685	-	-	-
TSPAN14	rs10748526	rs7900536	0.95651	10	80493945	C	A	0.212613	10:80493945-80493945	C	intron_variant	MODIFIER	TSPAN14	ENSG00000108219	Transcript	ENST00000372158.6	protein_coding	-	4/10	-	-	-	-	-	-	-	-	0.685	-	-	-
TSPAN14	rs10748526	rs7900536	0.95651	10	80493945	C	A	0.212613	10:80493945-80493945	C	regulatory_region_variant	MODIFIER	-	-	RegulatoryFeature	ENSR10_BKZBJ	enhancer	-	-	-	-	-	-	-	-	-	-	-	-	-	-
TSPAN14	rs10748526	rs7900536	0.95651	10	80493945	C	A	0.212613	10:80493945-80493945	C	intron_variant	MODIFIER	TSPAN14	ENSG00000108219	Transcript	ENST00000714445.1	protein_coding	-	3/9	-	-	-	-	-	-	-	-	0.685	-	-	-
TSPAN14	rs10748526	rs6586028	0.948149	10	80494228	C	T	0.212292	10:80494228-80494228	C	intron_variant	MODIFIER	TSPAN14	ENSG00000108219	Transcript	ENST00000429989.8	protein_coding	-	2/8	-	-	-	-	-	-	-	-	0.685	-	-	-
TSPAN14	rs10748526	rs6586028	0.948149	10	80494228	C	T	0.212292	10:80494228-80494228	C	intron_variant	MODIFIER	TSPAN14	ENSG00000108219	Transcript	ENST00000372156.5	protein_coding	-	5/11	-	-	-	-	-	-	-	-	0.685	-	-	-
TSPAN14	rs10748526	rs6586028	0.948149	10	80494228	C	T	0.212292	10:80494228-80494228	C	intron_variant	MODIFIER	TSPAN14	ENSG00000108219	Transcript	ENST00000372157.6	protein_coding	-	2/8	-	-	-	-	-	-	-	-	0.685	-	-	-
TSPAN14	rs10748526	rs6586028	0.948149	10	80494228	C	T	0.212292	10:80494228-80494228	C	intron_variant	MODIFIER	TSPAN14	ENSG00000108219	Transcript	ENST00000372158.6	protein_coding	-	4/10	-	-	-	-	-	-	-	-	0.685	-	-	-
TSPAN14	rs10748526	rs6586028	0.948149	10	80494228	C	T	0.212292	10:80494228-80494228	C	intron_variant	MODIFIER	TSPAN14	ENSG00000108219	Transcript	ENST00000481124.5	protein_coding	-	2/5	-	-	-	-	-	-	-	-	0.685	-	-	-
TSPAN14	rs10748526	rs6586028	0.948149	10	80494228	C	T	0.212292	10:80494228-80494228	C	intron_variant	MODIFIER	TSPAN14	ENSG00000108219	Transcript	ENST00000714437.1	protein_coding	-	3/9	-	-	-	-	-	-	-	-	0.685	-	-	-
TSPAN14	rs10748526	rs6586028	0.948149	10	80494228	C	T	0.212292	10:80494228-80494228	C	intron_variant	MODIFIER	TSPAN14	ENSG00000108219	Transcript	ENST00000714438.1	protein_coding	-	1/7	-	-	-	-	-	-	-	-	0.685	-	-	-
TSPAN14	rs10748526	rs6586028	0.948149	10	80494228	C	T	0.212292	10:80494228-80494228	C	intron_variant,non_coding_transcript_variant	MODIFIER	TSPAN14	ENSG00000108219	Transcript	ENST00000469149.1	protein_coding_CDS_not_defined	-	2/4	-	-	-	-	-	-	-	-	0.685	-	-	-
TSPAN14	rs10748526	rs6586028	0.948149	10	80494228	C	T	0.212292	10:80494228-80494228	C	intron_variant	MODIFIER	TSPAN14	ENSG00000108219	Transcript	ENST00000714440.1	protein_coding	-	4/10	-	-	-	-	-	-	-	-	0.685	-	-	-
TSPAN14	rs10748526	rs6586028	0.948149	10	80494228	C	T	0.212292	10:80494228-80494228	C	intron_variant	MODIFIER	TSPAN14	ENSG00000108219	Transcript	ENST00000714441.1	protein_coding	-	3/9	-	-	-	-	-	-	-	-	0.685	-	-	-
TSPAN14	rs10748526	rs6586028	0.948149	10	80494228	C	T	0.212292	10:80494228-80494228	C	intron_variant	MODIFIER	TSPAN14	ENSG00000108219	Transcript	ENST00000714442.1	protein_coding	-	2/8	-	-	-	-	-	-	-	-	0.685	-	-	-
TSPAN14	rs10748526	rs6586028	0.948149	10	80494228	C	T	0.212292	10:80494228-80494228	C	intron_variant	MODIFIER	TSPAN14	ENSG00000108219	Transcript	ENST00000714439.1	protein_coding	-	3/10	-	-	-	-	-	-	-	-	0.685	-	-	-
TSPAN14	rs10748526	rs6586028	0.948149	10	80494228	C	T	0.212292	10:80494228-80494228	C	intron_variant	MODIFIER	TSPAN14	ENSG00000108219	Transcript	ENST00000341863.10	protein_coding	-	2/7	-	-	-	-	-	-	-	-	0.685	-	-	-
TSPAN14	rs10748526	rs6586028	0.948149	10	80494228	C	T	0.212292	10:80494228-80494228	C	intron_variant	MODIFIER	TSPAN14	ENSG00000108219	Transcript	ENST00000714445.1	protein_coding	-	3/9	-	-	-	-	-	-	-	-	0.685	-	-	-
TSPAN14	rs10748526	rs6586028	0.948149	10	80494228	C	T	0.212292	10:80494228-80494228	C	regulatory_region_variant	MODIFIER	-	-	RegulatoryFeature	ENSR10_BKZBJ	enhancer	-	-	-	-	-	-	-	-	-	-	-	-	-	-
TSPAN14	rs10748526	rs6586028	0.948149	10	80494228	C	T	0.212292	10:80494228-80494228	C	intron_variant	MODIFIER	TSPAN14	ENSG00000108219	Transcript	ENST00000714443.1	protein_coding	-	3/9	-	-	-	-	-	-	-	-	0.685	-	-	-
TSPAN14	rs10748526	rs6586028	0.948149	10	80494228	C	T	0.212292	10:80494228-80494228	C	intron_variant	MODIFIER	TSPAN14	ENSG00000108219	Transcript	ENST00000372164.7	protein_coding	-	2/7	-	-	-	-	-	-	-	-	0.685	-	-	-
TSPAN14	rs10748526	rs6586028	0.948149	10	80494228	C	T	0.212292	10:80494228-80494228	C	intron_variant	MODIFIER	TSPAN14	ENSG00000108219	Transcript	ENST00000714444.1	protein_coding	-	3/9	-	-	-	-	-	-	-	-	0.685	-	-	-
TSPAN14	rs10748526	rs7896832	0.957791	10	80497814	T	C	0.212335	10:80497814-80497814	T	intron_variant	MODIFIER	TSPAN14	ENSG00000108219	Transcript	ENST00000341863.10	protein_coding	-	2/7	-	-	-	-	-	-	-	-	0.685	-	-	-
TSPAN14	rs10748526	rs7896832	0.957791	10	80497814	T	C	0.212335	10:80497814-80497814	T	intron_variant	MODIFIER	TSPAN14	ENSG00000108219	Transcript	ENST00000372158.6	protein_coding	-	4/10	-	-	-	-	-	-	-	-	0.685	-	-	-
TSPAN14	rs10748526	rs7896832	0.957791	10	80497814	T	C	0.212335	10:80497814-80497814	T	intron_variant	MODIFIER	TSPAN14	ENSG00000108219	Transcript	ENST00000372164.7	protein_coding	-	2/7	-	-	-	-	-	-	-	-	0.685	-	-	-
TSPAN14	rs10748526	rs7896832	0.957791	10	80497814	T	C	0.212335	10:80497814-80497814	T	intron_variant	MODIFIER	TSPAN14	ENSG00000108219	Transcript	ENST00000372156.5	protein_coding	-	5/11	-	-	-	-	-	-	-	-	0.685	-	-	-
TSPAN14	rs10748526	rs7896832	0.957791	10	80497814	T	C	0.212335	10:80497814-80497814	T	intron_variant	MODIFIER	TSPAN14	ENSG00000108219	Transcript	ENST00000481124.5	protein_coding	-	2/5	-	-	-	-	-	-	-	-	0.685	-	-	-
TSPAN14	rs10748526	rs7896832	0.957791	10	80497814	T	C	0.212335	10:80497814-80497814	T	intron_variant	MODIFIER	TSPAN14	ENSG00000108219	Transcript	ENST00000714437.1	protein_coding	-	3/9	-	-	-	-	-	-	-	-	0.685	-	-	-
TSPAN14	rs10748526	rs7896832	0.957791	10	80497814	T	C	0.212335	10:80497814-80497814	T	intron_variant	MODIFIER	TSPAN14	ENSG00000108219	Transcript	ENST00000429989.8	protein_coding	-	2/8	-	-	-	-	-	-	-	-	0.685	-	-	-
TSPAN14	rs10748526	rs7896832	0.957791	10	80497814	T	C	0.212335	10:80497814-80497814	T	intron_variant,non_coding_transcript_variant	MODIFIER	TSPAN14	ENSG00000108219	Transcript	ENST00000469149.1	protein_coding_CDS_not_defined	-	2/4	-	-	-	-	-	-	-	-	0.685	-	-	-
TSPAN14	rs10748526	rs7896832	0.957791	10	80497814	T	C	0.212335	10:80497814-80497814	T	intron_variant	MODIFIER	TSPAN14	ENSG00000108219	Transcript	ENST00000714438.1	protein_coding	-	1/7	-	-	-	-	-	-	-	-	0.685	-	-	-
TSPAN14	rs10748526	rs7896832	0.957791	10	80497814	T	C	0.212335	10:80497814-80497814	T	intron_variant	MODIFIER	TSPAN14	ENSG00000108219	Transcript	ENST00000714439.1	protein_coding	-	3/10	-	-	-	-	-	-	-	-	0.685	-	-	-
TSPAN14	rs10748526	rs7896832	0.957791	10	80497814	T	C	0.212335	10:80497814-80497814	T	intron_variant	MODIFIER	TSPAN14	ENSG00000108219	Transcript	ENST00000714440.1	protein_coding	-	4/10	-	-	-	-	-	-	-	-	0.685	-	-	-
TSPAN14	rs10748526	rs7896832	0.957791	10	80497814	T	C	0.212335	10:80497814-80497814	T	intron_variant	MODIFIER	TSPAN14	ENSG00000108219	Transcript	ENST00000714441.1	protein_coding	-	3/9	-	-	-	-	-	-	-	-	0.685	-	-	-
TSPAN14	rs10748526	rs7896832	0.957791	10	80497814	T	C	0.212335	10:80497814-80497814	T	intron_variant	MODIFIER	TSPAN14	ENSG00000108219	Transcript	ENST00000372157.6	protein_coding	-	2/8	-	-	-	-	-	-	-	-	0.685	-	-	-
TSPAN14	rs10748526	rs7896832	0.957791	10	80497814	T	C	0.212335	10:80497814-80497814	T	intron_variant	MODIFIER	TSPAN14	ENSG00000108219	Transcript	ENST00000714443.1	protein_coding	-	3/9	-	-	-	-	-	-	-	-	0.685	-	-	-
TSPAN14	rs10748526	rs7896832	0.957791	10	80497814	T	C	0.212335	10:80497814-80497814	T	intron_variant	MODIFIER	TSPAN14	ENSG00000108219	Transcript	ENST00000714444.1	protein_coding	-	3/9	-	-	-	-	-	-	-	-	0.685	-	-	-
TSPAN14	rs10748526	rs7896832	0.957791	10	80497814	T	C	0.212335	10:80497814-80497814	T	intron_variant	MODIFIER	TSPAN14	ENSG00000108219	Transcript	ENST00000714445.1	protein_coding	-	3/9	-	-	-	-	-	-	-	-	0.685	-	-	-
TSPAN14	rs10748526	rs7896832	0.957791	10	80497814	T	C	0.212335	10:80497814-80497814	T	intron_variant	MODIFIER	TSPAN14	ENSG00000108219	Transcript	ENST00000714442.1	protein_coding	-	2/8	-	-	-	-	-	-	-	-	0.685	-	-	-
TSPAN14	rs10748526	rs1902660	0.957508	10	80503927	G	C	0.212383	10:80503927-80503927	G	intron_variant	MODIFIER	TSPAN14	ENSG00000108219	Transcript	ENST00000714442.1	protein_coding	-	2/8	-	-	-	-	-	-	-	-	0.685	-	-	-
TSPAN14	rs10748526	rs1902660	0.957508	10	80503927	G	C	0.212383	10:80503927-80503927	G	intron_variant	MODIFIER	TSPAN14	ENSG00000108219	Transcript	ENST00000714444.1	protein_coding	-	3/9	-	-	-	-	-	-	-	-	0.685	-	-	-
TSPAN14	rs10748526	rs1902660	0.957508	10	80503927	G	C	0.212383	10:80503927-80503927	G	intron_variant	MODIFIER	TSPAN14	ENSG00000108219	Transcript	ENST00000714445.1	protein_coding	-	3/9	-	-	-	-	-	-	-	-	0.685	-	-	-
TSPAN14	rs10748526	rs1902660	0.957508	10	80503927	G	C	0.212383	10:80503927-80503927	G	intron_variant	MODIFIER	TSPAN14	ENSG00000108219	Transcript	ENST00000372164.7	protein_coding	-	2/7	-	-	-	-	-	-	-	-	0.685	-	-	-
TSPAN14	rs10748526	rs1902660	0.957508	10	80503927	G	C	0.212383	10:80503927-80503927	G	intron_variant	MODIFIER	TSPAN14	ENSG00000108219	Transcript	ENST00000714443.1	protein_coding	-	3/9	-	-	-	-	-	-	-	-	0.685	-	-	-
TSPAN14	rs10748526	rs1902660	0.957508	10	80503927	G	C	0.212383	10:80503927-80503927	G	intron_variant	MODIFIER	TSPAN14	ENSG00000108219	Transcript	ENST00000714437.1	protein_coding	-	3/9	-	-	-	-	-	-	-	-	0.685	-	-	-
TSPAN14	rs10748526	rs1902660	0.957508	10	80503927	G	C	0.212383	10:80503927-80503927	G	intron_variant	MODIFIER	TSPAN14	ENSG00000108219	Transcript	ENST00000714438.1	protein_coding	-	1/7	-	-	-	-	-	-	-	-	0.685	-	-	-
TSPAN14	rs10748526	rs1902660	0.957508	10	80503927	G	C	0.212383	10:80503927-80503927	G	intron_variant	MODIFIER	TSPAN14	ENSG00000108219	Transcript	ENST00000714439.1	protein_coding	-	3/10	-	-	-	-	-	-	-	-	0.685	-	-	-
TSPAN14	rs10748526	rs1902660	0.957508	10	80503927	G	C	0.212383	10:80503927-80503927	G	intron_variant	MODIFIER	TSPAN14	ENSG00000108219	Transcript	ENST00000481124.5	protein_coding	-	2/5	-	-	-	-	-	-	-	-	0.685	-	-	-
TSPAN14	rs10748526	rs1902660	0.957508	10	80503927	G	C	0.212383	10:80503927-80503927	G	intron_variant	MODIFIER	TSPAN14	ENSG00000108219	Transcript	ENST00000372156.5	protein_coding	-	5/11	-	-	-	-	-	-	-	-	0.685	-	-	-
TSPAN14	rs10748526	rs1902660	0.957508	10	80503927	G	C	0.212383	10:80503927-80503927	G	intron_variant	MODIFIER	TSPAN14	ENSG00000108219	Transcript	ENST00000714440.1	protein_coding	-	4/10	-	-	-	-	-	-	-	-	0.685	-	-	-
TSPAN14	rs10748526	rs1902660	0.957508	10	80503927	G	C	0.212383	10:80503927-80503927	G	intron_variant	MODIFIER	TSPAN14	ENSG00000108219	Transcript	ENST00000714441.1	protein_coding	-	3/9	-	-	-	-	-	-	-	-	0.685	-	-	-
TSPAN14	rs10748526	rs1902660	0.957508	10	80503927	G	C	0.212383	10:80503927-80503927	G	intron_variant	MODIFIER	TSPAN14	ENSG00000108219	Transcript	ENST00000341863.10	protein_coding	-	2/7	-	-	-	-	-	-	-	-	0.685	-	-	-
TSPAN14	rs10748526	rs1902660	0.957508	10	80503927	G	C	0.212383	10:80503927-80503927	G	intron_variant	MODIFIER	TSPAN14	ENSG00000108219	Transcript	ENST00000429989.8	protein_coding	-	2/8	-	-	-	-	-	-	-	-	0.685	-	-	-
TSPAN14	rs10748526	rs1902660	0.957508	10	80503927	G	C	0.212383	10:80503927-80503927	G	intron_variant	MODIFIER	TSPAN14	ENSG00000108219	Transcript	ENST00000372157.6	protein_coding	-	2/8	-	-	-	-	-	-	-	-	0.685	-	-	-
TSPAN14	rs10748526	rs1902660	0.957508	10	80503927	G	C	0.212383	10:80503927-80503927	G	intron_variant	MODIFIER	TSPAN14	ENSG00000108219	Transcript	ENST00000372158.6	protein_coding	-	4/10	-	-	-	-	-	-	-	-	0.685	-	-	-
TSPAN14	rs10748526	rs1902660	0.957508	10	80503927	G	C	0.212383	10:80503927-80503927	G	intron_variant,non_coding_transcript_variant	MODIFIER	TSPAN14	ENSG00000108219	Transcript	ENST00000469149.1	protein_coding_CDS_not_defined	-	2/4	-	-	-	-	-	-	-	-	0.685	-	-	-
TSPAN14	rs10748526	rs9633740	0.953251	10	80505515	A	G	0.211893	10:80505515-80505515	A	intron_variant	MODIFIER	TSPAN14	ENSG00000108219	Transcript	ENST00000341863.10	protein_coding	-	3/7	-	-	-	-	-	-	-	-	0.685	-	-	-
TSPAN14	rs10748526	rs9633740	0.953251	10	80505515	A	G	0.211893	10:80505515-80505515	A	intron_variant,non_coding_transcript_variant	MODIFIER	TSPAN14	ENSG00000108219	Transcript	ENST00000469149.1	protein_coding_CDS_not_defined	-	3/4	-	-	-	-	-	-	-	-	0.685	-	-	-
TSPAN14	rs10748526	rs9633740	0.953251	10	80505515	A	G	0.211893	10:80505515-80505515	A	intron_variant	MODIFIER	TSPAN14	ENSG00000108219	Transcript	ENST00000372158.6	protein_coding	-	5/10	-	-	-	-	-	-	-	-	0.685	-	-	-
TSPAN14	rs10748526	rs9633740	0.953251	10	80505515	A	G	0.211893	10:80505515-80505515	A	intron_variant	MODIFIER	TSPAN14	ENSG00000108219	Transcript	ENST00000372164.7	protein_coding	-	2/7	-	-	-	-	-	-	-	-	0.685	-	-	-
TSPAN14	rs10748526	rs9633740	0.953251	10	80505515	A	G	0.211893	10:80505515-80505515	A	intron_variant	MODIFIER	TSPAN14	ENSG00000108219	Transcript	ENST00000429989.8	protein_coding	-	3/8	-	-	-	-	-	-	-	-	0.685	-	-	-
TSPAN14	rs10748526	rs9633740	0.953251	10	80505515	A	G	0.211893	10:80505515-80505515	A	intron_variant	MODIFIER	TSPAN14	ENSG00000108219	Transcript	ENST00000714439.1	protein_coding	-	5/10	-	-	-	-	-	-	-	-	0.685	-	-	-
TSPAN14	rs10748526	rs9633740	0.953251	10	80505515	A	G	0.211893	10:80505515-80505515	A	intron_variant	MODIFIER	TSPAN14	ENSG00000108219	Transcript	ENST00000481124.5	protein_coding	-	2/5	-	-	-	-	-	-	-	-	0.685	-	-	-
TSPAN14	rs10748526	rs9633740	0.953251	10	80505515	A	G	0.211893	10:80505515-80505515	A	intron_variant	MODIFIER	TSPAN14	ENSG00000108219	Transcript	ENST00000714437.1	protein_coding	-	4/9	-	-	-	-	-	-	-	-	0.685	-	-	-
TSPAN14	rs10748526	rs9633740	0.953251	10	80505515	A	G	0.211893	10:80505515-80505515	A	intron_variant	MODIFIER	TSPAN14	ENSG00000108219	Transcript	ENST00000714438.1	protein_coding	-	2/7	-	-	-	-	-	-	-	-	0.685	-	-	-
TSPAN14	rs10748526	rs9633740	0.953251	10	80505515	A	G	0.211893	10:80505515-80505515	A	intron_variant	MODIFIER	TSPAN14	ENSG00000108219	Transcript	ENST00000372156.5	protein_coding	-	6/11	-	-	-	-	-	-	-	-	0.685	-	-	-
TSPAN14	rs10748526	rs9633740	0.953251	10	80505515	A	G	0.211893	10:80505515-80505515	A	intron_variant	MODIFIER	TSPAN14	ENSG00000108219	Transcript	ENST00000714440.1	protein_coding	-	5/10	-	-	-	-	-	-	-	-	0.685	-	-	-
TSPAN14	rs10748526	rs9633740	0.953251	10	80505515	A	G	0.211893	10:80505515-80505515	A	intron_variant	MODIFIER	TSPAN14	ENSG00000108219	Transcript	ENST00000714441.1	protein_coding	-	4/9	-	-	-	-	-	-	-	-	0.685	-	-	-
TSPAN14	rs10748526	rs9633740	0.953251	10	80505515	A	G	0.211893	10:80505515-80505515	A	intron_variant	MODIFIER	TSPAN14	ENSG00000108219	Transcript	ENST00000714442.1	protein_coding	-	3/8	-	-	-	-	-	-	-	-	0.685	-	-	-
TSPAN14	rs10748526	rs9633740	0.953251	10	80505515	A	G	0.211893	10:80505515-80505515	A	regulatory_region_variant	MODIFIER	-	-	RegulatoryFeature	ENSR10_5NX94N	CTCF_binding_site	-	-	-	-	-	-	-	-	-	-	-	-	-	-
TSPAN14	rs10748526	rs9633740	0.953251	10	80505515	A	G	0.211893	10:80505515-80505515	A	intron_variant	MODIFIER	TSPAN14	ENSG00000108219	Transcript	ENST00000372157.6	protein_coding	-	3/8	-	-	-	-	-	-	-	-	0.685	-	-	-
TSPAN14	rs10748526	rs9633740	0.953251	10	80505515	A	G	0.211893	10:80505515-80505515	A	intron_variant	MODIFIER	TSPAN14	ENSG00000108219	Transcript	ENST00000714444.1	protein_coding	-	4/9	-	-	-	-	-	-	-	-	0.685	-	-	-
TSPAN14	rs10748526	rs9633740	0.953251	10	80505515	A	G	0.211893	10:80505515-80505515	A	intron_variant	MODIFIER	TSPAN14	ENSG00000108219	Transcript	ENST00000714445.1	protein_coding	-	4/9	-	-	-	-	-	-	-	-	0.685	-	-	-
TSPAN14	rs10748526	rs9633740	0.953251	10	80505515	A	G	0.211893	10:80505515-80505515	A	intron_variant	MODIFIER	TSPAN14	ENSG00000108219	Transcript	ENST00000714443.1	protein_coding	-	4/9	-	-	-	-	-	-	-	-	0.685	-	-	-
TSPAN14	rs10748526	rs2343551	0.961245	10	80508189	A	C	0.212132	10:80508189-80508189	A	intron_variant	MODIFIER	TSPAN14	ENSG00000108219	Transcript	ENST00000714444.1	protein_coding	-	5/9	-	-	-	-	-	-	-	-	0.685	-	-	-
TSPAN14	rs10748526	rs2343551	0.961245	10	80508189	A	C	0.212132	10:80508189-80508189	A	intron_variant	MODIFIER	TSPAN14	ENSG00000108219	Transcript	ENST00000714443.1	protein_coding	-	5/9	-	-	-	-	-	-	-	-	0.685	-	-	-
TSPAN14	rs10748526	rs2343551	0.961245	10	80508189	A	C	0.212132	10:80508189-80508189	A	intron_variant	MODIFIER	TSPAN14	ENSG00000108219	Transcript	ENST00000714445.1	protein_coding	-	5/9	-	-	-	-	-	-	-	-	0.685	-	-	-
TSPAN14	rs10748526	rs2343551	0.961245	10	80508189	A	C	0.212132	10:80508189-80508189	A	intron_variant	MODIFIER	TSPAN14	ENSG00000108219	Transcript	ENST00000372158.6	protein_coding	-	6/10	-	-	-	-	-	-	-	-	0.685	-	-	-
TSPAN14	rs10748526	rs2343551	0.961245	10	80508189	A	C	0.212132	10:80508189-80508189	A	intron_variant	MODIFIER	TSPAN14	ENSG00000108219	Transcript	ENST00000372164.7	protein_coding	-	3/7	-	-	-	-	-	-	-	-	0.685	-	-	-
TSPAN14	rs10748526	rs2343551	0.961245	10	80508189	A	C	0.212132	10:80508189-80508189	A	intron_variant	MODIFIER	TSPAN14	ENSG00000108219	Transcript	ENST00000372156.5	protein_coding	-	7/11	-	-	-	-	-	-	-	-	0.685	-	-	-
TSPAN14	rs10748526	rs2343551	0.961245	10	80508189	A	C	0.212132	10:80508189-80508189	A	intron_variant,non_coding_transcript_variant	MODIFIER	TSPAN14	ENSG00000108219	Transcript	ENST00000469149.1	protein_coding_CDS_not_defined	-	4/4	-	-	-	-	-	-	-	-	0.685	-	-	-
TSPAN14	rs10748526	rs2343551	0.961245	10	80508189	A	C	0.212132	10:80508189-80508189	A	intron_variant	MODIFIER	TSPAN14	ENSG00000108219	Transcript	ENST00000481124.5	protein_coding	-	2/5	-	-	-	-	-	-	-	-	0.685	-	-	-
TSPAN14	rs10748526	rs2343551	0.961245	10	80508189	A	C	0.212132	10:80508189-80508189	A	intron_variant	MODIFIER	TSPAN14	ENSG00000108219	Transcript	ENST00000714437.1	protein_coding	-	5/9	-	-	-	-	-	-	-	-	0.685	-	-	-
TSPAN14	rs10748526	rs2343551	0.961245	10	80508189	A	C	0.212132	10:80508189-80508189	A	intron_variant	MODIFIER	TSPAN14	ENSG00000108219	Transcript	ENST00000429989.8	protein_coding	-	4/8	-	-	-	-	-	-	-	-	0.685	-	-	-
TSPAN14	rs10748526	rs2343551	0.961245	10	80508189	A	C	0.212132	10:80508189-80508189	A	intron_variant	MODIFIER	TSPAN14	ENSG00000108219	Transcript	ENST00000714440.1	protein_coding	-	6/10	-	-	-	-	-	-	-	-	0.685	-	-	-
TSPAN14	rs10748526	rs2343551	0.961245	10	80508189	A	C	0.212132	10:80508189-80508189	A	intron_variant	MODIFIER	TSPAN14	ENSG00000108219	Transcript	ENST00000714441.1	protein_coding	-	5/9	-	-	-	-	-	-	-	-	0.685	-	-	-
TSPAN14	rs10748526	rs2343551	0.961245	10	80508189	A	C	0.212132	10:80508189-80508189	A	intron_variant	MODIFIER	TSPAN14	ENSG00000108219	Transcript	ENST00000714442.1	protein_coding	-	4/8	-	-	-	-	-	-	-	-	0.685	-	-	-
TSPAN14	rs10748526	rs2343551	0.961245	10	80508189	A	C	0.212132	10:80508189-80508189	A	intron_variant	MODIFIER	TSPAN14	ENSG00000108219	Transcript	ENST00000341863.10	protein_coding	-	4/7	-	-	-	-	-	-	-	-	0.685	-	-	-
TSPAN14	rs10748526	rs2343551	0.961245	10	80508189	A	C	0.212132	10:80508189-80508189	A	intron_variant	MODIFIER	TSPAN14	ENSG00000108219	Transcript	ENST00000714438.1	protein_coding	-	3/7	-	-	-	-	-	-	-	-	0.685	-	-	-
TSPAN14	rs10748526	rs2343551	0.961245	10	80508189	A	C	0.212132	10:80508189-80508189	A	intron_variant	MODIFIER	TSPAN14	ENSG00000108219	Transcript	ENST00000372157.6	protein_coding	-	4/8	-	-	-	-	-	-	-	-	0.685	-	-	-
TSPAN14	rs10748526	rs2343551	0.961245	10	80508189	A	C	0.212132	10:80508189-80508189	A	intron_variant	MODIFIER	TSPAN14	ENSG00000108219	Transcript	ENST00000714439.1	protein_coding	-	6/10	-	-	-	-	-	-	-	-	0.685	-	-	-
TSPAN14	rs10748526	rs7080009	0.962684	10	80509705	T	C	0.211932	10:80509705-80509705	T	intron_variant	MODIFIER	TSPAN14	ENSG00000108219	Transcript	ENST00000341863.10	protein_coding	-	4/7	-	-	-	-	-	-	-	-	0.685	-	-	-
TSPAN14	rs10748526	rs7080009	0.962684	10	80509705	T	C	0.211932	10:80509705-80509705	T	intron_variant	MODIFIER	TSPAN14	ENSG00000108219	Transcript	ENST00000372156.5	protein_coding	-	8/11	-	-	-	-	-	-	-	-	0.685	-	-	-
TSPAN14	rs10748526	rs7080009	0.962684	10	80509705	T	C	0.211932	10:80509705-80509705	T	intron_variant	MODIFIER	TSPAN14	ENSG00000108219	Transcript	ENST00000714440.1	protein_coding	-	7/10	-	-	-	-	-	-	-	-	0.685	-	-	-
TSPAN14	rs10748526	rs7080009	0.962684	10	80509705	T	C	0.211932	10:80509705-80509705	T	intron_variant	MODIFIER	TSPAN14	ENSG00000108219	Transcript	ENST00000372164.7	protein_coding	-	4/7	-	-	-	-	-	-	-	-	0.685	-	-	-
TSPAN14	rs10748526	rs7080009	0.962684	10	80509705	T	C	0.211932	10:80509705-80509705	T	intron_variant	MODIFIER	TSPAN14	ENSG00000108219	Transcript	ENST00000429989.8	protein_coding	-	5/8	-	-	-	-	-	-	-	-	0.685	-	-	-
TSPAN14	rs10748526	rs7080009	0.962684	10	80509705	T	C	0.211932	10:80509705-80509705	T	intron_variant	MODIFIER	TSPAN14	ENSG00000108219	Transcript	ENST00000372157.6	protein_coding	-	5/8	-	-	-	-	-	-	-	-	0.685	-	-	-
TSPAN14	rs10748526	rs7080009	0.962684	10	80509705	T	C	0.211932	10:80509705-80509705	T	intron_variant	MODIFIER	TSPAN14	ENSG00000108219	Transcript	ENST00000372158.6	protein_coding	-	7/10	-	-	-	-	-	-	-	-	0.685	-	-	-
TSPAN14	rs10748526	rs7080009	0.962684	10	80509705	T	C	0.211932	10:80509705-80509705	T	intron_variant	MODIFIER	TSPAN14	ENSG00000108219	Transcript	ENST00000714437.1	protein_coding	-	6/9	-	-	-	-	-	-	-	-	0.685	-	-	-
TSPAN14	rs10748526	rs7080009	0.962684	10	80509705	T	C	0.211932	10:80509705-80509705	T	intron_variant	MODIFIER	TSPAN14	ENSG00000108219	Transcript	ENST00000714438.1	protein_coding	-	4/7	-	-	-	-	-	-	-	-	0.685	-	-	-
TSPAN14	rs10748526	rs7080009	0.962684	10	80509705	T	C	0.211932	10:80509705-80509705	T	intron_variant	MODIFIER	TSPAN14	ENSG00000108219	Transcript	ENST00000714439.1	protein_coding	-	7/10	-	-	-	-	-	-	-	-	0.685	-	-	-
TSPAN14	rs10748526	rs7080009	0.962684	10	80509705	T	C	0.211932	10:80509705-80509705	T	intron_variant	MODIFIER	TSPAN14	ENSG00000108219	Transcript	ENST00000714444.1	protein_coding	-	6/9	-	-	-	-	-	-	-	-	0.685	-	-	-
TSPAN14	rs10748526	rs7080009	0.962684	10	80509705	T	C	0.211932	10:80509705-80509705	T	intron_variant	MODIFIER	TSPAN14	ENSG00000108219	Transcript	ENST00000714441.1	protein_coding	-	6/9	-	-	-	-	-	-	-	-	0.685	-	-	-
TSPAN14	rs10748526	rs7080009	0.962684	10	80509705	T	C	0.211932	10:80509705-80509705	T	intron_variant	MODIFIER	TSPAN14	ENSG00000108219	Transcript	ENST00000714442.1	protein_coding	-	5/8	-	-	-	-	-	-	-	-	0.685	-	-	-
TSPAN14	rs10748526	rs7080009	0.962684	10	80509705	T	C	0.211932	10:80509705-80509705	T	intron_variant	MODIFIER	TSPAN14	ENSG00000108219	Transcript	ENST00000714443.1	protein_coding	-	6/9	-	-	-	-	-	-	-	-	0.685	-	-	-
TSPAN14	rs10748526	rs7080009	0.962684	10	80509705	T	C	0.211932	10:80509705-80509705	T	non_coding_transcript_exon_variant	MODIFIER	TSPAN14	ENSG00000108219	Transcript	ENST00000469149.1	protein_coding_CDS_not_defined	5/5	-	744	-	-	-	-	-	-	-	0.685	-	-	-
TSPAN14	rs10748526	rs7080009	0.962684	10	80509705	T	C	0.211932	10:80509705-80509705	T	intron_variant	MODIFIER	TSPAN14	ENSG00000108219	Transcript	ENST00000714445.1	protein_coding	-	6/9	-	-	-	-	-	-	-	-	0.685	-	-	-
TSPAN14	rs10748526	rs7080009	0.962684	10	80509705	T	C	0.211932	10:80509705-80509705	T	regulatory_region_variant	MODIFIER	-	-	RegulatoryFeature	ENSR10_BKZDS	enhancer	-	-	-	-	-	-	-	-	-	-	-	-	-	-
TSPAN14	rs10748526	rs7080009	0.962684	10	80509705	T	C	0.211932	10:80509705-80509705	T	intron_variant	MODIFIER	TSPAN14	ENSG00000108219	Transcript	ENST00000481124.5	protein_coding	-	2/5	-	-	-	-	-	-	-	-	0.685	-	-	-
TSPAN14	rs10748526	rs1870138	0.961968	10	80509855	A	G	0.212026	10:80509855-80509855	A	intron_variant	MODIFIER	TSPAN14	ENSG00000108219	Transcript	ENST00000341863.10	protein_coding	-	4/7	-	-	-	-	-	-	-	-	0.685	-	-	-
TSPAN14	rs10748526	rs1870138	0.961968	10	80509855	A	G	0.212026	10:80509855-80509855	A	intron_variant	MODIFIER	TSPAN14	ENSG00000108219	Transcript	ENST00000429989.8	protein_coding	-	5/8	-	-	-	-	-	-	-	-	0.685	-	-	-
TSPAN14	rs10748526	rs1870138	0.961968	10	80509855	A	G	0.212026	10:80509855-80509855	A	intron_variant	MODIFIER	TSPAN14	ENSG00000108219	Transcript	ENST00000714445.1	protein_coding	-	6/9	-	-	-	-	-	-	-	-	0.685	-	-	-
TSPAN14	rs10748526	rs1870138	0.961968	10	80509855	A	G	0.212026	10:80509855-80509855	A	regulatory_region_variant	MODIFIER	-	-	RegulatoryFeature	ENSR10_BKZDS	enhancer	-	-	-	-	-	-	-	-	-	-	-	-	-	-
TSPAN14	rs10748526	rs1870138	0.961968	10	80509855	A	G	0.212026	10:80509855-80509855	A	intron_variant	MODIFIER	TSPAN14	ENSG00000108219	Transcript	ENST00000372164.7	protein_coding	-	4/7	-	-	-	-	-	-	-	-	0.685	-	-	-
TSPAN14	rs10748526	rs1870138	0.961968	10	80509855	A	G	0.212026	10:80509855-80509855	A	intron_variant	MODIFIER	TSPAN14	ENSG00000108219	Transcript	ENST00000714438.1	protein_coding	-	4/7	-	-	-	-	-	-	-	-	0.685	-	-	-
TSPAN14	rs10748526	rs1870138	0.961968	10	80509855	A	G	0.212026	10:80509855-80509855	A	non_coding_transcript_exon_variant	MODIFIER	TSPAN14	ENSG00000108219	Transcript	ENST00000469149.1	protein_coding_CDS_not_defined	5/5	-	894	-	-	-	-	-	-	-	0.685	-	-	-
TSPAN14	rs10748526	rs1870138	0.961968	10	80509855	A	G	0.212026	10:80509855-80509855	A	intron_variant	MODIFIER	TSPAN14	ENSG00000108219	Transcript	ENST00000481124.5	protein_coding	-	2/5	-	-	-	-	-	-	-	-	0.685	-	-	-
TSPAN14	rs10748526	rs1870138	0.961968	10	80509855	A	G	0.212026	10:80509855-80509855	A	intron_variant	MODIFIER	TSPAN14	ENSG00000108219	Transcript	ENST00000714437.1	protein_coding	-	6/9	-	-	-	-	-	-	-	-	0.685	-	-	-
TSPAN14	rs10748526	rs1870138	0.961968	10	80509855	A	G	0.212026	10:80509855-80509855	A	intron_variant	MODIFIER	TSPAN14	ENSG00000108219	Transcript	ENST00000714442.1	protein_coding	-	5/8	-	-	-	-	-	-	-	-	0.685	-	-	-
TSPAN14	rs10748526	rs1870138	0.961968	10	80509855	A	G	0.212026	10:80509855-80509855	A	intron_variant	MODIFIER	TSPAN14	ENSG00000108219	Transcript	ENST00000714439.1	protein_coding	-	7/10	-	-	-	-	-	-	-	-	0.685	-	-	-
TSPAN14	rs10748526	rs1870138	0.961968	10	80509855	A	G	0.212026	10:80509855-80509855	A	intron_variant	MODIFIER	TSPAN14	ENSG00000108219	Transcript	ENST00000714440.1	protein_coding	-	7/10	-	-	-	-	-	-	-	-	0.685	-	-	-
TSPAN14	rs10748526	rs1870138	0.961968	10	80509855	A	G	0.212026	10:80509855-80509855	A	intron_variant	MODIFIER	TSPAN14	ENSG00000108219	Transcript	ENST00000714441.1	protein_coding	-	6/9	-	-	-	-	-	-	-	-	0.685	-	-	-
TSPAN14	rs10748526	rs1870138	0.961968	10	80509855	A	G	0.212026	10:80509855-80509855	A	intron_variant	MODIFIER	TSPAN14	ENSG00000108219	Transcript	ENST00000372156.5	protein_coding	-	8/11	-	-	-	-	-	-	-	-	0.685	-	-	-
TSPAN14	rs10748526	rs1870138	0.961968	10	80509855	A	G	0.212026	10:80509855-80509855	A	intron_variant	MODIFIER	TSPAN14	ENSG00000108219	Transcript	ENST00000372157.6	protein_coding	-	5/8	-	-	-	-	-	-	-	-	0.685	-	-	-
TSPAN14	rs10748526	rs1870138	0.961968	10	80509855	A	G	0.212026	10:80509855-80509855	A	intron_variant	MODIFIER	TSPAN14	ENSG00000108219	Transcript	ENST00000372158.6	protein_coding	-	7/10	-	-	-	-	-	-	-	-	0.685	-	-	-
TSPAN14	rs10748526	rs1870138	0.961968	10	80509855	A	G	0.212026	10:80509855-80509855	A	intron_variant	MODIFIER	TSPAN14	ENSG00000108219	Transcript	ENST00000714443.1	protein_coding	-	6/9	-	-	-	-	-	-	-	-	0.685	-	-	-
TSPAN14	rs10748526	rs1870138	0.961968	10	80509855	A	G	0.212026	10:80509855-80509855	A	intron_variant	MODIFIER	TSPAN14	ENSG00000108219	Transcript	ENST00000714444.1	protein_coding	-	6/9	-	-	-	-	-	-	-	-	0.685	-	-	-
TSPAN14	rs10748526	rs1870137	0.962817	10	80510092	C	G	0.212112	10:80510092-80510092	C	intron_variant	MODIFIER	TSPAN14	ENSG00000108219	Transcript	ENST00000372158.6	protein_coding	-	7/10	-	-	-	-	-	-	-	-	0.685	-	-	-
TSPAN14	rs10748526	rs1870137	0.962817	10	80510092	C	G	0.212112	10:80510092-80510092	C	intron_variant	MODIFIER	TSPAN14	ENSG00000108219	Transcript	ENST00000341863.10	protein_coding	-	4/7	-	-	-	-	-	-	-	-	0.685	-	-	-
TSPAN14	rs10748526	rs1870137	0.962817	10	80510092	C	G	0.212112	10:80510092-80510092	C	intron_variant	MODIFIER	TSPAN14	ENSG00000108219	Transcript	ENST00000372156.5	protein_coding	-	8/11	-	-	-	-	-	-	-	-	0.685	-	-	-
TSPAN14	rs10748526	rs1870137	0.962817	10	80510092	C	G	0.212112	10:80510092-80510092	C	intron_variant	MODIFIER	TSPAN14	ENSG00000108219	Transcript	ENST00000429989.8	protein_coding	-	5/8	-	-	-	-	-	-	-	-	0.685	-	-	-
TSPAN14	rs10748526	rs1870137	0.962817	10	80510092	C	G	0.212112	10:80510092-80510092	C	downstream_gene_variant	MODIFIER	TSPAN14	ENSG00000108219	Transcript	ENST00000469149.1	protein_coding_CDS_not_defined	-	-	-	-	-	-	-	-	-	-	-	-	-	-
TSPAN14	rs10748526	rs1870137	0.962817	10	80510092	C	G	0.212112	10:80510092-80510092	C	intron_variant	MODIFIER	TSPAN14	ENSG00000108219	Transcript	ENST00000372157.6	protein_coding	-	5/8	-	-	-	-	-	-	-	-	0.685	-	-	-
TSPAN14	rs10748526	rs1870137	0.962817	10	80510092	C	G	0.212112	10:80510092-80510092	C	intron_variant	MODIFIER	TSPAN14	ENSG00000108219	Transcript	ENST00000372164.7	protein_coding	-	4/7	-	-	-	-	-	-	-	-	0.685	-	-	-
TSPAN14	rs10748526	rs1870137	0.962817	10	80510092	C	G	0.212112	10:80510092-80510092	C	intron_variant	MODIFIER	TSPAN14	ENSG00000108219	Transcript	ENST00000714438.1	protein_coding	-	4/7	-	-	-	-	-	-	-	-	0.685	-	-	-
TSPAN14	rs10748526	rs1870137	0.962817	10	80510092	C	G	0.212112	10:80510092-80510092	C	intron_variant	MODIFIER	TSPAN14	ENSG00000108219	Transcript	ENST00000714439.1	protein_coding	-	7/10	-	-	-	-	-	-	-	-	0.685	-	-	-
TSPAN14	rs10748526	rs1870137	0.962817	10	80510092	C	G	0.212112	10:80510092-80510092	C	intron_variant	MODIFIER	TSPAN14	ENSG00000108219	Transcript	ENST00000481124.5	protein_coding	-	2/5	-	-	-	-	-	-	-	-	0.685	-	-	-
TSPAN14	rs10748526	rs1870137	0.962817	10	80510092	C	G	0.212112	10:80510092-80510092	C	intron_variant	MODIFIER	TSPAN14	ENSG00000108219	Transcript	ENST00000714437.1	protein_coding	-	6/9	-	-	-	-	-	-	-	-	0.685	-	-	-
TSPAN14	rs10748526	rs1870137	0.962817	10	80510092	C	G	0.212112	10:80510092-80510092	C	intron_variant	MODIFIER	TSPAN14	ENSG00000108219	Transcript	ENST00000714442.1	protein_coding	-	5/8	-	-	-	-	-	-	-	-	0.685	-	-	-
TSPAN14	rs10748526	rs1870137	0.962817	10	80510092	C	G	0.212112	10:80510092-80510092	C	intron_variant	MODIFIER	TSPAN14	ENSG00000108219	Transcript	ENST00000714443.1	protein_coding	-	6/9	-	-	-	-	-	-	-	-	0.685	-	-	-
TSPAN14	rs10748526	rs1870137	0.962817	10	80510092	C	G	0.212112	10:80510092-80510092	C	intron_variant	MODIFIER	TSPAN14	ENSG00000108219	Transcript	ENST00000714444.1	protein_coding	-	6/9	-	-	-	-	-	-	-	-	0.685	-	-	-
TSPAN14	rs10748526	rs1870137	0.962817	10	80510092	C	G	0.212112	10:80510092-80510092	C	intron_variant	MODIFIER	TSPAN14	ENSG00000108219	Transcript	ENST00000714445.1	protein_coding	-	6/9	-	-	-	-	-	-	-	-	0.685	-	-	-
TSPAN14	rs10748526	rs1870137	0.962817	10	80510092	C	G	0.212112	10:80510092-80510092	C	regulatory_region_variant	MODIFIER	-	-	RegulatoryFeature	ENSR10_BKZDS	enhancer	-	-	-	-	-	-	-	-	-	-	-	-	-	-
TSPAN14	rs10748526	rs1870137	0.962817	10	80510092	C	G	0.212112	10:80510092-80510092	C	intron_variant	MODIFIER	TSPAN14	ENSG00000108219	Transcript	ENST00000714440.1	protein_coding	-	7/10	-	-	-	-	-	-	-	-	0.685	-	-	-
TSPAN14	rs10748526	rs1870137	0.962817	10	80510092	C	G	0.212112	10:80510092-80510092	C	intron_variant	MODIFIER	TSPAN14	ENSG00000108219	Transcript	ENST00000714441.1	protein_coding	-	6/9	-	-	-	-	-	-	-	-	0.685	-	-	-
TSPAN14	rs10748526	rs1870148	0.894909	10	80511585	G	A	0.219767	10:80511585-80511585	G	upstream_gene_variant	MODIFIER	TSPAN14	ENSG00000108219	Transcript	ENST00000265450.5	protein_coding_CDS_not_defined	-	-	-	-	-	-	-	-	-	-	-	-	-	-
TSPAN14	rs10748526	rs1870148	0.894909	10	80511585	G	A	0.219767	10:80511585-80511585	G	intron_variant	MODIFIER	TSPAN14	ENSG00000108219	Transcript	ENST00000341863.10	protein_coding	-	4/7	-	-	-	-	-	-	-	-	0.685	-	-	-
TSPAN14	rs10748526	rs1870148	0.894909	10	80511585	G	A	0.219767	10:80511585-80511585	G	intron_variant	MODIFIER	TSPAN14	ENSG00000108219	Transcript	ENST00000372158.6	protein_coding	-	7/10	-	-	-	-	-	-	-	-	0.685	-	-	-
TSPAN14	rs10748526	rs1870148	0.894909	10	80511585	G	A	0.219767	10:80511585-80511585	G	intron_variant	MODIFIER	TSPAN14	ENSG00000108219	Transcript	ENST00000372164.7	protein_coding	-	4/7	-	-	-	-	-	-	-	-	0.685	-	-	-
TSPAN14	rs10748526	rs1870148	0.894909	10	80511585	G	A	0.219767	10:80511585-80511585	G	intron_variant	MODIFIER	TSPAN14	ENSG00000108219	Transcript	ENST00000372156.5	protein_coding	-	8/11	-	-	-	-	-	-	-	-	0.685	-	-	-
TSPAN14	rs10748526	rs1870148	0.894909	10	80511585	G	A	0.219767	10:80511585-80511585	G	intron_variant	MODIFIER	TSPAN14	ENSG00000108219	Transcript	ENST00000372157.6	protein_coding	-	5/8	-	-	-	-	-	-	-	-	0.685	-	-	-
TSPAN14	rs10748526	rs1870148	0.894909	10	80511585	G	A	0.219767	10:80511585-80511585	G	regulatory_region_variant	MODIFIER	-	-	RegulatoryFeature	ENSR10_84CWMC	enhancer	-	-	-	-	-	-	-	-	-	-	-	-	-	-
TSPAN14	rs10748526	rs1870148	0.894909	10	80511585	G	A	0.219767	10:80511585-80511585	G	intron_variant	MODIFIER	TSPAN14	ENSG00000108219	Transcript	ENST00000429989.8	protein_coding	-	5/8	-	-	-	-	-	-	-	-	0.685	-	-	-
TSPAN14	rs10748526	rs1870148	0.894909	10	80511585	G	A	0.219767	10:80511585-80511585	G	downstream_gene_variant	MODIFIER	TSPAN14	ENSG00000108219	Transcript	ENST00000469149.1	protein_coding_CDS_not_defined	-	-	-	-	-	-	-	-	-	-	-	-	-	-
TSPAN14	rs10748526	rs1870148	0.894909	10	80511585	G	A	0.219767	10:80511585-80511585	G	intron_variant	MODIFIER	TSPAN14	ENSG00000108219	Transcript	ENST00000481124.5	protein_coding	-	2/5	-	-	-	-	-	-	-	-	0.685	-	-	-
TSPAN14	rs10748526	rs1870148	0.894909	10	80511585	G	A	0.219767	10:80511585-80511585	G	intron_variant	MODIFIER	TSPAN14	ENSG00000108219	Transcript	ENST00000714437.1	protein_coding	-	6/9	-	-	-	-	-	-	-	-	0.685	-	-	-
TSPAN14	rs10748526	rs1870148	0.894909	10	80511585	G	A	0.219767	10:80511585-80511585	G	intron_variant	MODIFIER	TSPAN14	ENSG00000108219	Transcript	ENST00000714438.1	protein_coding	-	4/7	-	-	-	-	-	-	-	-	0.685	-	-	-
TSPAN14	rs10748526	rs1870148	0.894909	10	80511585	G	A	0.219767	10:80511585-80511585	G	intron_variant	MODIFIER	TSPAN14	ENSG00000108219	Transcript	ENST00000714439.1	protein_coding	-	7/10	-	-	-	-	-	-	-	-	0.685	-	-	-
TSPAN14	rs10748526	rs1870148	0.894909	10	80511585	G	A	0.219767	10:80511585-80511585	G	intron_variant	MODIFIER	TSPAN14	ENSG00000108219	Transcript	ENST00000714440.1	protein_coding	-	7/10	-	-	-	-	-	-	-	-	0.685	-	-	-
TSPAN14	rs10748526	rs1870148	0.894909	10	80511585	G	A	0.219767	10:80511585-80511585	G	intron_variant	MODIFIER	TSPAN14	ENSG00000108219	Transcript	ENST00000714441.1	protein_coding	-	6/9	-	-	-	-	-	-	-	-	0.685	-	-	-
TSPAN14	rs10748526	rs1870148	0.894909	10	80511585	G	A	0.219767	10:80511585-80511585	G	intron_variant	MODIFIER	TSPAN14	ENSG00000108219	Transcript	ENST00000714442.1	protein_coding	-	5/8	-	-	-	-	-	-	-	-	0.685	-	-	-
TSPAN14	rs10748526	rs1870148	0.894909	10	80511585	G	A	0.219767	10:80511585-80511585	G	intron_variant	MODIFIER	TSPAN14	ENSG00000108219	Transcript	ENST00000714443.1	protein_coding	-	6/9	-	-	-	-	-	-	-	-	0.685	-	-	-
TSPAN14	rs10748526	rs1870148	0.894909	10	80511585	G	A	0.219767	10:80511585-80511585	G	intron_variant	MODIFIER	TSPAN14	ENSG00000108219	Transcript	ENST00000714444.1	protein_coding	-	6/9	-	-	-	-	-	-	-	-	0.685	-	-	-
TSPAN14	rs10748526	rs1870148	0.894909	10	80511585	G	A	0.219767	10:80511585-80511585	G	intron_variant	MODIFIER	TSPAN14	ENSG00000108219	Transcript	ENST00000714445.1	protein_coding	-	6/9	-	-	-	-	-	-	-	-	0.685	-	-	-
TSPAN14	rs10748526	rs10748526	1	10	80513323	T	C	0.238492	10:80513323-80513323	T	intron_variant	MODIFIER	TSPAN14	ENSG00000108219	Transcript	ENST00000341863.10	protein_coding	-	5/7	-	-	-	-	-	-	-	-	0.685	-	-	-
TSPAN14	rs10748526	rs10748526	1	10	80513323	T	C	0.238492	10:80513323-80513323	T	intron_variant	MODIFIER	TSPAN14	ENSG00000108219	Transcript	ENST00000372156.5	protein_coding	-	9/11	-	-	-	-	-	-	-	-	0.685	-	-	-
TSPAN14	rs10748526	rs10748526	1	10	80513323	T	C	0.238492	10:80513323-80513323	T	intron_variant	MODIFIER	TSPAN14	ENSG00000108219	Transcript	ENST00000372157.6	protein_coding	-	6/8	-	-	-	-	-	-	-	-	0.685	-	-	-
TSPAN14	rs10748526	rs10748526	1	10	80513323	T	C	0.238492	10:80513323-80513323	T	intron_variant	MODIFIER	TSPAN14	ENSG00000108219	Transcript	ENST00000372158.6	protein_coding	-	8/10	-	-	-	-	-	-	-	-	0.685	-	-	-
TSPAN14	rs10748526	rs10748526	1	10	80513323	T	C	0.238492	10:80513323-80513323	T	intron_variant	MODIFIER	TSPAN14	ENSG00000108219	Transcript	ENST00000372164.7	protein_coding	-	5/7	-	-	-	-	-	-	-	-	0.685	-	-	-
TSPAN14	rs10748526	rs10748526	1	10	80513323	T	C	0.238492	10:80513323-80513323	T	intron_variant	MODIFIER	TSPAN14	ENSG00000108219	Transcript	ENST00000714437.1	protein_coding	-	7/9	-	-	-	-	-	-	-	-	0.685	-	-	-
TSPAN14	rs10748526	rs10748526	1	10	80513323	T	C	0.238492	10:80513323-80513323	T	intron_variant	MODIFIER	TSPAN14	ENSG00000108219	Transcript	ENST00000429989.8	protein_coding	-	6/8	-	-	-	-	-	-	-	-	0.685	-	-	-
TSPAN14	rs10748526	rs10748526	1	10	80513323	T	C	0.238492	10:80513323-80513323	T	downstream_gene_variant	MODIFIER	TSPAN14	ENSG00000108219	Transcript	ENST00000469149.1	protein_coding_CDS_not_defined	-	-	-	-	-	-	-	-	-	-	-	-	-	-
TSPAN14	rs10748526	rs10748526	1	10	80513323	T	C	0.238492	10:80513323-80513323	T	intron_variant	MODIFIER	TSPAN14	ENSG00000108219	Transcript	ENST00000481124.5	protein_coding	-	3/5	-	-	-	-	-	-	-	-	0.685	-	-	-
TSPAN14	rs10748526	rs10748526	1	10	80513323	T	C	0.238492	10:80513323-80513323	T	intron_variant	MODIFIER	TSPAN14	ENSG00000108219	Transcript	ENST00000714441.1	protein_coding	-	7/9	-	-	-	-	-	-	-	-	0.685	-	-	-
TSPAN14	rs10748526	rs10748526	1	10	80513323	T	C	0.238492	10:80513323-80513323	T	intron_variant	MODIFIER	TSPAN14	ENSG00000108219	Transcript	ENST00000714438.1	protein_coding	-	5/7	-	-	-	-	-	-	-	-	0.685	-	-	-
TSPAN14	rs10748526	rs10748526	1	10	80513323	T	C	0.238492	10:80513323-80513323	T	intron_variant	MODIFIER	TSPAN14	ENSG00000108219	Transcript	ENST00000714439.1	protein_coding	-	8/10	-	-	-	-	-	-	-	-	0.685	-	-	-
TSPAN14	rs10748526	rs10748526	1	10	80513323	T	C	0.238492	10:80513323-80513323	T	intron_variant	MODIFIER	TSPAN14	ENSG00000108219	Transcript	ENST00000714440.1	protein_coding	-	8/10	-	-	-	-	-	-	-	-	0.685	-	-	-
TSPAN14	rs10748526	rs10748526	1	10	80513323	T	C	0.238492	10:80513323-80513323	T	intron_variant	MODIFIER	TSPAN14	ENSG00000108219	Transcript	ENST00000714445.1	protein_coding	-	7/9	-	-	-	-	-	-	-	-	0.685	-	-	-
TSPAN14	rs10748526	rs10748526	1	10	80513323	T	C	0.238492	10:80513323-80513323	T	intron_variant	MODIFIER	TSPAN14	ENSG00000108219	Transcript	ENST00000714442.1	protein_coding	-	6/8	-	-	-	-	-	-	-	-	0.685	-	-	-
TSPAN14	rs10748526	rs10748526	1	10	80513323	T	C	0.238492	10:80513323-80513323	T	intron_variant	MODIFIER	TSPAN14	ENSG00000108219	Transcript	ENST00000714443.1	protein_coding	-	7/9	-	-	-	-	-	-	-	-	0.685	-	-	-
TSPAN14	rs10748526	rs10748526	1	10	80513323	T	C	0.238492	10:80513323-80513323	T	intron_variant	MODIFIER	TSPAN14	ENSG00000108219	Transcript	ENST00000714444.1	protein_coding	-	7/9	-	-	-	-	-	-	-	-	0.685	-	-	-
TSPAN14	rs10748526	rs10748526	1	10	80513323	T	C	0.238492	10:80513323-80513323	T	upstream_gene_variant	MODIFIER	TSPAN14	ENSG00000108219	Transcript	ENST00000265450.5	protein_coding_CDS_not_defined	-	-	-	-	-	-	-	-	-	-	-	-	-	-
TSPAN14	rs10748526	rs1878036	0.979181	10	80520381	T	G	0.213102	10:80520381-80520381	T	downstream_gene_variant	MODIFIER	TSPAN14	ENSG00000108219	Transcript	ENST00000265450.5	protein_coding_CDS_not_defined	-	-	-	-	-	-	-	-	-	-	-	-	-	-
TSPAN14	rs10748526	rs1878036	0.979181	10	80520381	T	G	0.213102	10:80520381-80520381	T	3_prime_UTR_variant	MODIFIER	TSPAN14	ENSG00000108219	Transcript	ENST00000714441.1	protein_coding	10/10	-	3509	-	-	-	-	-	-	-	0.685	-	-	-
TSPAN14	rs10748526	rs1878036	0.979181	10	80520381	T	G	0.213102	10:80520381-80520381	T	downstream_gene_variant	MODIFIER	TSPAN14	ENSG00000108219	Transcript	ENST00000372156.5	protein_coding	-	-	-	-	-	-	-	-	-	-	-	-	-	-
TSPAN14	rs10748526	rs1878036	0.979181	10	80520381	T	G	0.213102	10:80520381-80520381	T	downstream_gene_variant	MODIFIER	TSPAN14	ENSG00000108219	Transcript	ENST00000372157.6	protein_coding	-	-	-	-	-	-	-	-	-	-	-	-	-	-
TSPAN14	rs10748526	rs1878036	0.979181	10	80520381	T	G	0.213102	10:80520381-80520381	T	3_prime_UTR_variant	MODIFIER	TSPAN14	ENSG00000108219	Transcript	ENST00000372158.6	protein_coding	11/11	-	3478	-	-	-	-	-	-	-	0.685	-	-	-
TSPAN14	rs10748526	rs1878036	0.979181	10	80520381	T	G	0.213102	10:80520381-80520381	T	downstream_gene_variant	MODIFIER	TSPAN14	ENSG00000108219	Transcript	ENST00000341863.10	protein_coding	-	-	-	-	-	-	-	-	-	-	-	-	-	-
TSPAN14	rs10748526	rs1878036	0.979181	10	80520381	T	G	0.213102	10:80520381-80520381	T	3_prime_UTR_variant	MODIFIER	TSPAN14	ENSG00000108219	Transcript	ENST00000429989.8	protein_coding	9/9	-	3297	-	-	-	-	-	-	-	0.685	-	-	-
TSPAN14	rs10748526	rs1878036	0.979181	10	80520381	T	G	0.213102	10:80520381-80520381	T	downstream_gene_variant	MODIFIER	TSPAN14	ENSG00000108219	Transcript	ENST00000481124.5	protein_coding	-	-	-	-	-	-	-	-	-	-	-	-	-	-
TSPAN14	rs10748526	rs1878036	0.979181	10	80520381	T	G	0.213102	10:80520381-80520381	T	3_prime_UTR_variant	MODIFIER	TSPAN14	ENSG00000108219	Transcript	ENST00000714437.1	protein_coding	10/10	-	3482	-	-	-	-	-	-	-	0.685	-	-	-
TSPAN14	rs10748526	rs1878036	0.979181	10	80520381	T	G	0.213102	10:80520381-80520381	T	3_prime_UTR_variant	MODIFIER	TSPAN14	ENSG00000108219	Transcript	ENST00000372164.7	protein_coding	8/8	-	3226	-	-	-	-	-	-	-	0.685	-	-	-
TSPAN14	rs10748526	rs1878036	0.979181	10	80520381	T	G	0.213102	10:80520381-80520381	T	3_prime_UTR_variant	MODIFIER	TSPAN14	ENSG00000108219	Transcript	ENST00000714438.1	protein_coding	8/8	-	3240	-	-	-	-	-	-	-	0.685	-	-	-
TSPAN14	rs10748526	rs1878036	0.979181	10	80520381	T	G	0.213102	10:80520381-80520381	T	downstream_gene_variant	MODIFIER	TSPAN14	ENSG00000108219	Transcript	ENST00000714439.1	protein_coding	-	-	-	-	-	-	-	-	-	-	-	-	-	-
TSPAN14	rs10748526	rs1878036	0.979181	10	80520381	T	G	0.213102	10:80520381-80520381	T	downstream_gene_variant	MODIFIER	TSPAN14	ENSG00000108219	Transcript	ENST00000714440.1	protein_coding	-	-	-	-	-	-	-	-	-	-	-	-	-	-
TSPAN14	rs10748526	rs1878036	0.979181	10	80520381	T	G	0.213102	10:80520381-80520381	T	3_prime_UTR_variant	MODIFIER	TSPAN14	ENSG00000108219	Transcript	ENST00000714445.1	protein_coding	10/10	-	3439	-	-	-	-	-	-	-	0.685	-	-	-
TSPAN14	rs10748526	rs1878036	0.979181	10	80520381	T	G	0.213102	10:80520381-80520381	T	3_prime_UTR_variant	MODIFIER	TSPAN14	ENSG00000108219	Transcript	ENST00000714442.1	protein_coding	9/9	-	3384	-	-	-	-	-	-	-	0.685	-	-	-
TSPAN14	rs10748526	rs1878036	0.979181	10	80520381	T	G	0.213102	10:80520381-80520381	T	3_prime_UTR_variant	MODIFIER	TSPAN14	ENSG00000108219	Transcript	ENST00000714443.1	protein_coding	10/10	-	3487	-	-	-	-	-	-	-	0.685	-	-	-
TSPAN14	rs10748526	rs1878036	0.979181	10	80520381	T	G	0.213102	10:80520381-80520381	T	3_prime_UTR_variant	MODIFIER	TSPAN14	ENSG00000108219	Transcript	ENST00000714444.1	protein_coding	10/10	-	3438	-	-	-	-	-	-	-	0.685	-	-	-
TSPAN14	rs10748526	rs7096909	0.927417	10	80524756	A	T	0.215704	10:80524756-80524756	A	downstream_gene_variant	MODIFIER	TSPAN14	ENSG00000108219	Transcript	ENST00000714445.1	protein_coding	-	-	-	-	-	-	-	-	-	-	-	-	-	-
TSPAN14	rs10748526	rs7096909	0.927417	10	80524756	A	T	0.215704	10:80524756-80524756	A	downstream_gene_variant	MODIFIER	TSPAN14-AS1	ENSG00000226659	Transcript	ENST00000837325.1	lncRNA	-	-	-	-	-	-	-	-	-	-	-	-	-	-
TSPAN14	rs10748526	rs7096909	0.927417	10	80524756	A	T	0.215704	10:80524756-80524756	A	downstream_gene_variant	MODIFIER	TSPAN14-AS1	ENSG00000226659	Transcript	ENST00000837326.1	lncRNA	-	-	-	-	-	-	-	-	-	-	-	-	-	-
TSPAN14	rs10748526	rs7096909	0.927417	10	80524756	A	T	0.215704	10:80524756-80524756	A	downstream_gene_variant	MODIFIER	TSPAN14-AS1	ENSG00000226659	Transcript	ENST00000417559.3	lncRNA	-	-	-	-	-	-	-	-	-	-	-	-	-	-
TSPAN14	rs10748526	rs7096909	0.927417	10	80524756	A	T	0.215704	10:80524756-80524756	A	downstream_gene_variant	MODIFIER	TSPAN14	ENSG00000108219	Transcript	ENST00000429989.8	protein_coding	-	-	-	-	-	-	-	-	-	-	-	-	-	-
TSPAN14	rs10748526	rs7096909	0.927417	10	80524756	A	T	0.215704	10:80524756-80524756	A	downstream_gene_variant	MODIFIER	TSPAN14	ENSG00000108219	Transcript	ENST00000714437.1	protein_coding	-	-	-	-	-	-	-	-	-	-	-	-	-	-
TSPAN14	rs10748526	rs7096909	0.927417	10	80524756	A	T	0.215704	10:80524756-80524756	A	downstream_gene_variant	MODIFIER	TSPAN14	ENSG00000108219	Transcript	ENST00000714441.1	protein_coding	-	-	-	-	-	-	-	-	-	-	-	-	-	-
TSPAN14	rs10748526	rs7096909	0.927417	10	80524756	A	T	0.215704	10:80524756-80524756	A	downstream_gene_variant	MODIFIER	TSPAN14	ENSG00000108219	Transcript	ENST00000714442.1	protein_coding	-	-	-	-	-	-	-	-	-	-	-	-	-	-
TSPAN14	rs10748526	rs7096909	0.927417	10	80524756	A	T	0.215704	10:80524756-80524756	A	downstream_gene_variant	MODIFIER	TSPAN14	ENSG00000108219	Transcript	ENST00000714443.1	protein_coding	-	-	-	-	-	-	-	-	-	-	-	-	-	-
TSPAN14	rs10748526	rs7096909	0.927417	10	80524756	A	T	0.215704	10:80524756-80524756	A	downstream_gene_variant	MODIFIER	TSPAN14	ENSG00000108219	Transcript	ENST00000714444.1	protein_coding	-	-	-	-	-	-	-	-	-	-	-	-	-	-
TSPAN14	rs10748526	rs7096909	0.927417	10	80524756	A	T	0.215704	10:80524756-80524756	A	3_prime_UTR_variant	MODIFIER	TSPAN14	ENSG00000108219	Transcript	ENST00000372158.6	protein_coding	11/11	-	7853	-	-	-	-	-	-	-	0.685	-	-	-
TSPAN14	rs10748526	rs7096909	0.927417	10	80524756	A	T	0.215704	10:80524756-80524756	A	downstream_gene_variant	MODIFIER	TSPAN14-AS1	ENSG00000226659	Transcript	ENST00000837322.1	lncRNA	-	-	-	-	-	-	-	-	-	-	-	-	-	-
TSPAN14	rs10748526	rs7096909	0.927417	10	80524756	A	T	0.215704	10:80524756-80524756	A	downstream_gene_variant	MODIFIER	TSPAN14-AS1	ENSG00000226659	Transcript	ENST00000837323.1	lncRNA	-	-	-	-	-	-	-	-	-	-	-	-	-	-
TSPAN14	rs10748526	rs7096909	0.927417	10	80524756	A	T	0.215704	10:80524756-80524756	A	downstream_gene_variant	MODIFIER	TSPAN14-AS1	ENSG00000226659	Transcript	ENST00000837324.1	lncRNA	-	-	-	-	-	-	-	-	-	-	-	-	-	-
TSPAN14	rs10748526	rs7096909	0.927417	10	80524756	A	T	0.215704	10:80524756-80524756	A	downstream_gene_variant	MODIFIER	TSPAN14	ENSG00000108219	Transcript	ENST00000372164.7	protein_coding	-	-	-	-	-	-	-	-	-	-	-	-	-	-
TSPAN14	rs10748526	rs7096909	0.927417	10	80524756	A	T	0.215704	10:80524756-80524756	A	downstream_gene_variant	MODIFIER	TSPAN14	ENSG00000108219	Transcript	ENST00000714438.1	protein_coding	-	-	-	-	-	-	-	-	-	-	-	-	-	-
SORL1	rs11218343	rs11218343	1	11	121564878	C	T	0.032731	11:121564878-121564878	C	intron_variant	MODIFIER	SORL1	ENSG00000137642	Transcript	ENST00000260197.12	protein_coding	-	21/47	-	-	-	-	-	-	-	-	0.501	2.752	0.250136	-
SORL1	rs11218343	rs11218343	1	11	121564878	C	T	0.032731	11:121564878-121564878	C	upstream_gene_variant	MODIFIER	SORL1	ENSG00000137642	Transcript	ENST00000525532.5	protein_coding	-	-	-	-	-	-	-	-	-	-	-	2.752	0.250136	-
SLC24A4/RIN3	rs12590654	rs12590654	1	14	92472511	A	G	0.329046	14:92472511-92472511	A	intron_variant,non_coding_transcript_variant	MODIFIER	SLC24A4	ENSG00000140090	Transcript	ENST00000554925.5	retained_intron	-	6/10	-	-	-	-	-	-	-	-	0.827	5.648	0.518054	-
SLC24A4/RIN3	rs12590654	rs12590654	1	14	92472511	A	G	0.329046	14:92472511-92472511	A	intron_variant	MODIFIER	SLC24A4	ENSG00000140090	Transcript	ENST00000393265.6	protein_coding	-	12/16	-	-	-	-	-	-	-	-	0.827	5.648	0.518054	-
SLC24A4/RIN3	rs12590654	rs12590654	1	14	92472511	A	G	0.329046	14:92472511-92472511	A	intron_variant,non_coding_transcript_variant	MODIFIER	SLC24A4	ENSG00000140090	Transcript	ENST00000526482.1	retained_intron	-	2/6	-	-	-	-	-	-	-	-	0.827	5.648	0.518054	-
SLC24A4/RIN3	rs12590654	rs12590654	1	14	92472511	A	G	0.329046	14:92472511-92472511	A	intron_variant	MODIFIER	SLC24A4	ENSG00000140090	Transcript	ENST00000531433.5	protein_coding	-	13/17	-	-	-	-	-	-	-	-	0.827	5.648	0.518054	-
SLC24A4/RIN3	rs12590654	rs12590654	1	14	92472511	A	G	0.329046	14:92472511-92472511	A	intron_variant	MODIFIER	SLC24A4	ENSG00000140090	Transcript	ENST00000532405.6	protein_coding	-	12/16	-	-	-	-	-	-	-	-	0.827	5.648	0.518054	-
SLC24A4/RIN3	rs12590654	rs12590654	1	14	92472511	A	G	0.329046	14:92472511-92472511	A	intron_variant	MODIFIER	SLC24A4	ENSG00000140090	Transcript	ENST00000676001.1	protein_coding	-	13/17	-	-	-	-	-	-	-	-	0.827	5.648	0.518054	-
SLC24A4/RIN3	rs12590654	rs12590654	1	14	92472511	A	G	0.329046	14:92472511-92472511	A	intron_variant	MODIFIER	SLC24A4	ENSG00000140090	Transcript	ENST00000525557.5	protein_coding	-	9/14	-	-	-	-	-	-	-	-	0.827	5.648	0.518054	-
PMFBP1	rs34417180	rs763665	0.825185	16	72044144	T	C	0.163094	16:72044144-72044144	T	upstream_gene_variant	MODIFIER	-	ENSG00000289937	Transcript	ENST00000724470.1	lncRNA	-	-	-	-	-	-	-	-	-	-	-	0.015	-1.14768	-
PMFBP1	rs34417180	rs763665	0.825185	16	72044144	T	C	0.163094	16:72044144-72044144	T	upstream_gene_variant	MODIFIER	-	ENSG00000289937	Transcript	ENST00000701863.2	lncRNA	-	-	-	-	-	-	-	-	-	-	-	0.015	-1.14768	-
PMFBP1	rs34417180	rs763665	0.825185	16	72044144	T	C	0.163094	16:72044144-72044144	T	upstream_gene_variant	MODIFIER	-	ENSG00000289937	Transcript	ENST00000724469.1	lncRNA	-	-	-	-	-	-	-	-	-	-	-	0.015	-1.14768	-
PMFBP1	rs34417180	rs763665	0.825185	16	72044144	T	C	0.163094	16:72044144-72044144	T	upstream_gene_variant	MODIFIER	-	ENSG00000289937	Transcript	ENST00000724472.1	lncRNA	-	-	-	-	-	-	-	-	-	-	-	0.015	-1.14768	-
PMFBP1	rs34417180	rs763665	0.825185	16	72044144	T	C	0.163094	16:72044144-72044144	T	upstream_gene_variant	MODIFIER	-	ENSG00000289937	Transcript	ENST00000724473.1	lncRNA	-	-	-	-	-	-	-	-	-	-	-	0.015	-1.14768	-
PMFBP1	rs34417180	rs763665	0.825185	16	72044144	T	C	0.163094	16:72044144-72044144	T	upstream_gene_variant	MODIFIER	-	ENSG00000289937	Transcript	ENST00000724471.1	lncRNA	-	-	-	-	-	-	-	-	-	-	-	0.015	-1.14768	-
PMFBP1	rs34417180	rs9930957	0.830455	16	72116024	T	C	0.163031	16:72116024-72116024	T	downstream_gene_variant	MODIFIER	PMFBP1	ENSG00000118557	Transcript	ENST00000537465.5	protein_coding	-	-	-	-	-	-	-	-	-	-	-	1.47	0.082784	-
PMFBP1	rs34417180	rs9930957	0.830455	16	72116024	T	C	0.163031	16:72116024-72116024	T	downstream_gene_variant	MODIFIER	PMFBP1	ENSG00000118557	Transcript	ENST00000237353.15	protein_coding	-	-	-	-	-	-	-	-	-	-	-	1.47	0.082784	-
PMFBP1	rs34417180	rs9930957	0.830455	16	72116024	T	C	0.163031	16:72116024-72116024	T	downstream_gene_variant	MODIFIER	DHX38	ENSG00000140829	Transcript	ENST00000268482.8	protein_coding	-	-	-	-	-	-	-	-	-	-	-	1.47	0.082784	-
PMFBP1	rs34417180	rs9930957	0.830455	16	72116024	T	C	0.163031	16:72116024-72116024	T	downstream_gene_variant	MODIFIER	PMFBP1	ENSG00000118557	Transcript	ENST00000355636.10	protein_coding	-	-	-	-	-	-	-	-	-	-	-	1.47	0.082784	-
PMFBP1	rs34417180	rs9930957	0.830455	16	72116024	T	C	0.163031	16:72116024-72116024	T	downstream_gene_variant	MODIFIER	PMFBP1	ENSG00000118557	Transcript	ENST00000379073.9	nonsense_mediated_decay	-	-	-	-	-	-	-	-	-	-	-	1.47	0.082784	-
PMFBP1	rs34417180	rs9930957	0.830455	16	72116024	T	C	0.163031	16:72116024-72116024	T	downstream_gene_variant	MODIFIER	DHX38	ENSG00000140829	Transcript	ENST00000567142.2	protein_coding	-	-	-	-	-	-	-	-	-	-	-	1.47	0.082784	-
PMFBP1	rs34417180	rs9930957	0.830455	16	72116024	T	C	0.163031	16:72116024-72116024	T	intron_variant	MODIFIER	PMFBP1	ENSG00000118557	Transcript	ENST00000537792.5	protein_coding	-	3/3	-	-	-	-	-	-	-	-	1.03	1.47	0.082784	-
PMFBP1	rs34417180	rs9930957	0.830455	16	72116024	T	C	0.163031	16:72116024-72116024	T	downstream_gene_variant	MODIFIER	DHX38	ENSG00000140829	Transcript	ENST00000562774.1	protein_coding	-	-	-	-	-	-	-	-	-	-	-	1.47	0.082784	-
PMFBP1	rs34417180	rs9930957	0.830455	16	72116024	T	C	0.163031	16:72116024-72116024	T	downstream_gene_variant	MODIFIER	DHX38	ENSG00000140829	Transcript	ENST00000563819.5	protein_coding	-	-	-	-	-	-	-	-	-	-	-	1.47	0.082784	-
PMFBP1	rs34417180	rs9930957	0.830455	16	72116024	T	C	0.163031	16:72116024-72116024	T	downstream_gene_variant	MODIFIER	DHX38	ENSG00000140829	Transcript	ENST00000567552.1	retained_intron	-	-	-	-	-	-	-	-	-	-	-	1.47	0.082784	-
PMFBP1	rs34417180	rs9930957	0.830455	16	72116024	T	C	0.163031	16:72116024-72116024	T	downstream_gene_variant	MODIFIER	DHX38	ENSG00000140829	Transcript	ENST00000579387.5	nonsense_mediated_decay	-	-	-	-	-	-	-	-	-	-	-	1.47	0.082784	-
PMFBP1	rs34417180	rs35909200	0.838373	16	72122767	G	T	0.162374	16:72122767-72122767	G	intron_variant	MODIFIER	PMFBP1	ENSG00000118557	Transcript	ENST00000355636.10	protein_coding	-	19/20	-	-	-	-	-	-	-	-	1.03	1.943	0.156236	-
PMFBP1	rs34417180	rs35909200	0.838373	16	72122767	G	T	0.162374	16:72122767-72122767	G	intron_variant	MODIFIER	PMFBP1	ENSG00000118557	Transcript	ENST00000237353.15	protein_coding	-	19/20	-	-	-	-	-	-	-	-	1.03	1.943	0.156236	-
PMFBP1	rs34417180	rs35909200	0.838373	16	72122767	G	T	0.162374	16:72122767-72122767	G	intron_variant,NMD_transcript_variant	MODIFIER	PMFBP1	ENSG00000118557	Transcript	ENST00000379073.9	nonsense_mediated_decay	-	20/21	-	-	-	-	-	-	-	-	1.03	1.943	0.156236	-
PMFBP1	rs34417180	rs35909200	0.838373	16	72122767	G	T	0.162374	16:72122767-72122767	G	intron_variant	MODIFIER	PMFBP1	ENSG00000118557	Transcript	ENST00000537465.5	protein_coding	-	19/19	-	-	-	-	-	-	-	-	1.03	1.943	0.156236	-
PMFBP1	rs34417180	rs35909200	0.838373	16	72122767	G	T	0.162374	16:72122767-72122767	G	intron_variant	MODIFIER	PMFBP1	ENSG00000118557	Transcript	ENST00000537792.5	protein_coding	-	3/3	-	-	-	-	-	-	-	-	1.03	1.943	0.156236	-
PMFBP1	rs34417180	rs35909200	0.838373	16	72122767	G	T	0.162374	16:72122767-72122767	G	downstream_gene_variant	MODIFIER	PMFBP1	ENSG00000118557	Transcript	ENST00000537392.1	nonsense_mediated_decay	-	-	-	-	-	-	-	-	-	-	-	1.943	0.156236	-
PMFBP1	rs34417180	rs79940707	0.885109	16	72147654	T	C	0.161493	16:72147654-72147654	T	downstream_gene_variant	MODIFIER	PMFBP1	ENSG00000118557	Transcript	ENST00000535461.5	protein_coding	-	-	-	-	-	-	-	-	-	-	-	12.63	1.26001	-
PMFBP1	rs34417180	rs79940707	0.885109	16	72147654	T	C	0.161493	16:72147654-72147654	T	intron_variant	MODIFIER	PMFBP1	ENSG00000118557	Transcript	ENST00000237353.15	protein_coding	-	5/20	-	-	-	-	-	-	-	-	1.03	12.63	1.26001	-
PMFBP1	rs34417180	rs79940707	0.885109	16	72147654	T	C	0.161493	16:72147654-72147654	T	intron_variant	MODIFIER	PMFBP1	ENSG00000118557	Transcript	ENST00000355636.10	protein_coding	-	5/20	-	-	-	-	-	-	-	-	1.03	12.63	1.26001	-
PMFBP1	rs34417180	rs79940707	0.885109	16	72147654	T	C	0.161493	16:72147654-72147654	T	intron_variant,NMD_transcript_variant	MODIFIER	PMFBP1	ENSG00000118557	Transcript	ENST00000379073.9	nonsense_mediated_decay	-	6/21	-	-	-	-	-	-	-	-	1.03	12.63	1.26001	-
PMFBP1	rs34417180	rs79940707	0.885109	16	72147654	T	C	0.161493	16:72147654-72147654	T	intron_variant	MODIFIER	PMFBP1	ENSG00000118557	Transcript	ENST00000537465.5	protein_coding	-	5/19	-	-	-	-	-	-	-	-	1.03	12.63	1.26001	-
PMFBP1	rs34417180	rs79940707	0.885109	16	72147654	T	C	0.161493	16:72147654-72147654	T	intron_variant,NMD_transcript_variant	MODIFIER	PMFBP1	ENSG00000118557	Transcript	ENST00000537392.1	nonsense_mediated_decay	-	1/13	-	-	-	-	-	-	-	-	1.03	12.63	1.26001	-
PMFBP1	rs34417180	rs34417180	1	16	72185857	A	C	0.167332	16:72185857-72185857	A	downstream_gene_variant	MODIFIER	-	ENSG00000295538	Transcript	ENST00000730717.1	lncRNA	-	-	-	-	-	-	-	-	-	-	-	1.371	0.064579	-
PMFBP1	rs34417180	rs35549608	0.905048	16	72193499	C	T	0.163105	16:72193499-72193499	C	intergenic_variant	MODIFIER	-	-	-	-	-	-	-	-	-	-	-	-	-	-	-	-	5.436	0.497316	-
NSF/MAPT/KANSL1	rs8712	rs56328224	0.858517	17	45495053	T	C	0.163667	17:45495053-45495053	T	upstream_gene_variant	MODIFIER	PLEKHM1	ENSG00000225190	Transcript	ENST00000579197.5	nonsense_mediated_decay	-	-	-	-	-	-	-	-	-	-	-	0.146	-0.509622	-
NSF/MAPT/KANSL1	rs8712	rs56328224	0.858517	17	45495053	T	C	0.163667	17:45495053-45495053	T	upstream_gene_variant	MODIFIER	PLEKHM1	ENSG00000225190	Transcript	ENST00000581448.5	nonsense_mediated_decay	-	-	-	-	-	-	-	-	-	-	-	0.146	-0.509622	-
NSF/MAPT/KANSL1	rs8712	rs56328224	0.858517	17	45495053	T	C	0.163667	17:45495053-45495053	T	upstream_gene_variant	MODIFIER	PLEKHM1	ENSG00000225190	Transcript	ENST00000584420.1	protein_coding	-	-	-	-	-	-	-	-	-	-	-	0.146	-0.509622	-
NSF/MAPT/KANSL1	rs8712	rs56328224	0.858517	17	45495053	T	C	0.163667	17:45495053-45495053	T	upstream_gene_variant	MODIFIER	PLEKHM1	ENSG00000225190	Transcript	ENST00000430334.8	protein_coding	-	-	-	-	-	-	-	-	-	-	-	0.146	-0.509622	-
NSF/MAPT/KANSL1	rs8712	rs56328224	0.858517	17	45495053	T	C	0.163667	17:45495053-45495053	T	upstream_gene_variant	MODIFIER	PLEKHM1	ENSG00000225190	Transcript	ENST00000586562.6	nonsense_mediated_decay	-	-	-	-	-	-	-	-	-	-	-	0.146	-0.509622	-
NSF/MAPT/KANSL1	rs8712	rs56328224	0.858517	17	45495053	T	C	0.163667	17:45495053-45495053	T	intron_variant,non_coding_transcript_variant	MODIFIER	-	ENSG00000267198	Transcript	ENST00000587078.2	lncRNA	-	1/3	-	-	-	-	-	-	-	-	-	0.146	-0.509622	-
NSF/MAPT/KANSL1	rs8712	rs56328224	0.858517	17	45495053	T	C	0.163667	17:45495053-45495053	T	upstream_gene_variant	MODIFIER	PLEKHM1	ENSG00000225190	Transcript	ENST00000589780.5	protein_coding	-	-	-	-	-	-	-	-	-	-	-	0.146	-0.509622	-
NSF/MAPT/KANSL1	rs8712	rs56328224	0.858517	17	45495053	T	C	0.163667	17:45495053-45495053	T	intron_variant,non_coding_transcript_variant	MODIFIER	-	ENSG00000267198	Transcript	ENST00000591950.2	lncRNA	-	1/4	-	-	-	-	-	-	-	-	-	0.146	-0.509622	-
NSF/MAPT/KANSL1	rs8712	rs56328224	0.858517	17	45495053	T	C	0.163667	17:45495053-45495053	T	upstream_gene_variant	MODIFIER	PLEKHM1	ENSG00000225190	Transcript	ENST00000700123.1	nonsense_mediated_decay	-	-	-	-	-	-	-	-	-	-	-	0.146	-0.509622	-
NSF/MAPT/KANSL1	rs8712	rs56328224	0.858517	17	45495053	T	C	0.163667	17:45495053-45495053	T	upstream_gene_variant	MODIFIER	PLEKHM1	ENSG00000225190	Transcript	ENST00000700124.1	nonsense_mediated_decay	-	-	-	-	-	-	-	-	-	-	-	0.146	-0.509622	-
NSF/MAPT/KANSL1	rs8712	rs56328224	0.858517	17	45495053	T	C	0.163667	17:45495053-45495053	T	upstream_gene_variant	MODIFIER	PLEKHM1	ENSG00000225190	Transcript	ENST00000700125.1	protein_coding	-	-	-	-	-	-	-	-	-	-	-	0.146	-0.509622	-
NSF/MAPT/KANSL1	rs8712	rs56328224	0.858517	17	45495053	T	C	0.163667	17:45495053-45495053	T	upstream_gene_variant	MODIFIER	PLEKHM1	ENSG00000225190	Transcript	ENST00000700128.1	protein_coding	-	-	-	-	-	-	-	-	-	-	-	0.146	-0.509622	-
NSF/MAPT/KANSL1	rs8712	rs56328224	0.858517	17	45495053	T	C	0.163667	17:45495053-45495053	T	upstream_gene_variant	MODIFIER	PLEKHM1	ENSG00000225190	Transcript	ENST00000700129.1	nonsense_mediated_decay	-	-	-	-	-	-	-	-	-	-	-	0.146	-0.509622	-
NSF/MAPT/KANSL1	rs8712	rs56328224	0.858517	17	45495053	T	C	0.163667	17:45495053-45495053	T	upstream_gene_variant	MODIFIER	PLEKHM1	ENSG00000225190	Transcript	ENST00000700130.1	nonsense_mediated_decay	-	-	-	-	-	-	-	-	-	-	-	0.146	-0.509622	-
NSF/MAPT/KANSL1	rs8712	rs56328224	0.858517	17	45495053	T	C	0.163667	17:45495053-45495053	T	upstream_gene_variant	MODIFIER	PLEKHM1	ENSG00000225190	Transcript	ENST00000700132.1	nonsense_mediated_decay	-	-	-	-	-	-	-	-	-	-	-	0.146	-0.509622	-
NSF/MAPT/KANSL1	rs8712	rs56328224	0.858517	17	45495053	T	C	0.163667	17:45495053-45495053	T	upstream_gene_variant	MODIFIER	PLEKHM1	ENSG00000225190	Transcript	ENST00000700133.1	retained_intron	-	-	-	-	-	-	-	-	-	-	-	0.146	-0.509622	-
NSF/MAPT/KANSL1	rs8712	rs56328224	0.858517	17	45495053	T	C	0.163667	17:45495053-45495053	T	upstream_gene_variant	MODIFIER	PLEKHM1	ENSG00000225190	Transcript	ENST00000586084.1	nonsense_mediated_decay	-	-	-	-	-	-	-	-	-	-	-	0.146	-0.509622	-
NSF/MAPT/KANSL1	rs8712	rs56328224	0.858517	17	45495053	T	C	0.163667	17:45495053-45495053	T	intron_variant,non_coding_transcript_variant	MODIFIER	-	ENSG00000267198	Transcript	ENST00000807500.1	lncRNA	-	1/3	-	-	-	-	-	-	-	-	-	0.146	-0.509622	-
NSF/MAPT/KANSL1	rs8712	rs56328224	0.858517	17	45495053	T	C	0.163667	17:45495053-45495053	T	intron_variant,non_coding_transcript_variant	MODIFIER	-	ENSG00000267198	Transcript	ENST00000717222.1	lncRNA	-	1/4	-	-	-	-	-	-	-	-	-	0.146	-0.509622	-
NSF/MAPT/KANSL1	rs8712	rs56328224	0.858517	17	45495053	T	C	0.163667	17:45495053-45495053	T	intron_variant,non_coding_transcript_variant	MODIFIER	-	ENSG00000267198	Transcript	ENST00000807487.1	lncRNA	-	1/4	-	-	-	-	-	-	-	-	-	0.146	-0.509622	-
NSF/MAPT/KANSL1	rs8712	rs56328224	0.858517	17	45495053	T	C	0.163667	17:45495053-45495053	T	intron_variant,non_coding_transcript_variant	MODIFIER	-	ENSG00000267198	Transcript	ENST00000807488.1	lncRNA	-	1/2	-	-	-	-	-	-	-	-	-	0.146	-0.509622	-
NSF/MAPT/KANSL1	rs8712	rs56328224	0.858517	17	45495053	T	C	0.163667	17:45495053-45495053	T	intron_variant,non_coding_transcript_variant	MODIFIER	-	ENSG00000267198	Transcript	ENST00000807489.1	lncRNA	-	1/3	-	-	-	-	-	-	-	-	-	0.146	-0.509622	-
NSF/MAPT/KANSL1	rs8712	rs56328224	0.858517	17	45495053	T	C	0.163667	17:45495053-45495053	T	intron_variant,non_coding_transcript_variant	MODIFIER	-	ENSG00000267198	Transcript	ENST00000807490.1	lncRNA	-	1/3	-	-	-	-	-	-	-	-	-	0.146	-0.509622	-
NSF/MAPT/KANSL1	rs8712	rs56328224	0.858517	17	45495053	T	C	0.163667	17:45495053-45495053	T	intron_variant,non_coding_transcript_variant	MODIFIER	-	ENSG00000267198	Transcript	ENST00000807491.1	lncRNA	-	1/4	-	-	-	-	-	-	-	-	-	0.146	-0.509622	-
NSF/MAPT/KANSL1	rs8712	rs56328224	0.858517	17	45495053	T	C	0.163667	17:45495053-45495053	T	intron_variant,non_coding_transcript_variant	MODIFIER	-	ENSG00000267198	Transcript	ENST00000807492.1	lncRNA	-	1/3	-	-	-	-	-	-	-	-	-	0.146	-0.509622	-
NSF/MAPT/KANSL1	rs8712	rs56328224	0.858517	17	45495053	T	C	0.163667	17:45495053-45495053	T	intron_variant,non_coding_transcript_variant	MODIFIER	-	ENSG00000267198	Transcript	ENST00000807493.1	lncRNA	-	1/5	-	-	-	-	-	-	-	-	-	0.146	-0.509622	-
NSF/MAPT/KANSL1	rs8712	rs56328224	0.858517	17	45495053	T	C	0.163667	17:45495053-45495053	T	intron_variant,non_coding_transcript_variant	MODIFIER	-	ENSG00000267198	Transcript	ENST00000807494.1	lncRNA	-	1/2	-	-	-	-	-	-	-	-	-	0.146	-0.509622	-
NSF/MAPT/KANSL1	rs8712	rs56328224	0.858517	17	45495053	T	C	0.163667	17:45495053-45495053	T	intron_variant,non_coding_transcript_variant	MODIFIER	-	ENSG00000267198	Transcript	ENST00000807495.1	lncRNA	-	1/4	-	-	-	-	-	-	-	-	-	0.146	-0.509622	-
NSF/MAPT/KANSL1	rs8712	rs56328224	0.858517	17	45495053	T	C	0.163667	17:45495053-45495053	T	intron_variant,non_coding_transcript_variant	MODIFIER	-	ENSG00000267198	Transcript	ENST00000807496.1	lncRNA	-	1/3	-	-	-	-	-	-	-	-	-	0.146	-0.509622	-
NSF/MAPT/KANSL1	rs8712	rs56328224	0.858517	17	45495053	T	C	0.163667	17:45495053-45495053	T	intron_variant,non_coding_transcript_variant	MODIFIER	-	ENSG00000267198	Transcript	ENST00000807497.1	lncRNA	-	1/4	-	-	-	-	-	-	-	-	-	0.146	-0.509622	-
NSF/MAPT/KANSL1	rs8712	rs56328224	0.858517	17	45495053	T	C	0.163667	17:45495053-45495053	T	intron_variant,non_coding_transcript_variant	MODIFIER	-	ENSG00000267198	Transcript	ENST00000807498.1	lncRNA	-	1/4	-	-	-	-	-	-	-	-	-	0.146	-0.509622	-
NSF/MAPT/KANSL1	rs8712	rs56328224	0.858517	17	45495053	T	C	0.163667	17:45495053-45495053	T	intron_variant,non_coding_transcript_variant	MODIFIER	-	ENSG00000267198	Transcript	ENST00000807499.1	lncRNA	-	1/3	-	-	-	-	-	-	-	-	-	0.146	-0.509622	-
NSF/MAPT/KANSL1	rs8712	rs5026246	0.857587	17	45495530	G	T	0.163846	17:45495530-45495530	G	upstream_gene_variant	MODIFIER	PLEKHM1	ENSG00000225190	Transcript	ENST00000581448.5	nonsense_mediated_decay	-	-	-	-	-	-	-	-	-	-	-	4.459	0.406238	-
NSF/MAPT/KANSL1	rs8712	rs5026246	0.857587	17	45495530	G	T	0.163846	17:45495530-45495530	G	upstream_gene_variant	MODIFIER	PLEKHM1	ENSG00000225190	Transcript	ENST00000584420.1	protein_coding	-	-	-	-	-	-	-	-	-	-	-	4.459	0.406238	-
NSF/MAPT/KANSL1	rs8712	rs5026246	0.857587	17	45495530	G	T	0.163846	17:45495530-45495530	G	upstream_gene_variant	MODIFIER	PLEKHM1	ENSG00000225190	Transcript	ENST00000586084.1	nonsense_mediated_decay	-	-	-	-	-	-	-	-	-	-	-	4.459	0.406238	-
NSF/MAPT/KANSL1	rs8712	rs5026246	0.857587	17	45495530	G	T	0.163846	17:45495530-45495530	G	intron_variant,non_coding_transcript_variant	MODIFIER	-	ENSG00000267198	Transcript	ENST00000717222.1	lncRNA	-	1/4	-	-	-	-	-	-	-	-	-	4.459	0.406238	-
NSF/MAPT/KANSL1	rs8712	rs5026246	0.857587	17	45495530	G	T	0.163846	17:45495530-45495530	G	upstream_gene_variant	MODIFIER	PLEKHM1	ENSG00000225190	Transcript	ENST00000586562.6	nonsense_mediated_decay	-	-	-	-	-	-	-	-	-	-	-	4.459	0.406238	-
NSF/MAPT/KANSL1	rs8712	rs5026246	0.857587	17	45495530	G	T	0.163846	17:45495530-45495530	G	intron_variant,non_coding_transcript_variant	MODIFIER	-	ENSG00000267198	Transcript	ENST00000587078.2	lncRNA	-	1/3	-	-	-	-	-	-	-	-	-	4.459	0.406238	-
NSF/MAPT/KANSL1	rs8712	rs5026246	0.857587	17	45495530	G	T	0.163846	17:45495530-45495530	G	upstream_gene_variant	MODIFIER	PLEKHM1	ENSG00000225190	Transcript	ENST00000589780.5	protein_coding	-	-	-	-	-	-	-	-	-	-	-	4.459	0.406238	-
NSF/MAPT/KANSL1	rs8712	rs5026246	0.857587	17	45495530	G	T	0.163846	17:45495530-45495530	G	intron_variant,non_coding_transcript_variant	MODIFIER	-	ENSG00000267198	Transcript	ENST00000591950.2	lncRNA	-	1/4	-	-	-	-	-	-	-	-	-	4.459	0.406238	-
NSF/MAPT/KANSL1	rs8712	rs5026246	0.857587	17	45495530	G	T	0.163846	17:45495530-45495530	G	upstream_gene_variant	MODIFIER	PLEKHM1	ENSG00000225190	Transcript	ENST00000700123.1	nonsense_mediated_decay	-	-	-	-	-	-	-	-	-	-	-	4.459	0.406238	-
NSF/MAPT/KANSL1	rs8712	rs5026246	0.857587	17	45495530	G	T	0.163846	17:45495530-45495530	G	upstream_gene_variant	MODIFIER	PLEKHM1	ENSG00000225190	Transcript	ENST00000700124.1	nonsense_mediated_decay	-	-	-	-	-	-	-	-	-	-	-	4.459	0.406238	-
NSF/MAPT/KANSL1	rs8712	rs5026246	0.857587	17	45495530	G	T	0.163846	17:45495530-45495530	G	upstream_gene_variant	MODIFIER	PLEKHM1	ENSG00000225190	Transcript	ENST00000700125.1	protein_coding	-	-	-	-	-	-	-	-	-	-	-	4.459	0.406238	-
NSF/MAPT/KANSL1	rs8712	rs5026246	0.857587	17	45495530	G	T	0.163846	17:45495530-45495530	G	upstream_gene_variant	MODIFIER	PLEKHM1	ENSG00000225190	Transcript	ENST00000700128.1	protein_coding	-	-	-	-	-	-	-	-	-	-	-	4.459	0.406238	-
NSF/MAPT/KANSL1	rs8712	rs5026246	0.857587	17	45495530	G	T	0.163846	17:45495530-45495530	G	upstream_gene_variant	MODIFIER	PLEKHM1	ENSG00000225190	Transcript	ENST00000579197.5	nonsense_mediated_decay	-	-	-	-	-	-	-	-	-	-	-	4.459	0.406238	-
NSF/MAPT/KANSL1	rs8712	rs5026246	0.857587	17	45495530	G	T	0.163846	17:45495530-45495530	G	upstream_gene_variant	MODIFIER	PLEKHM1	ENSG00000225190	Transcript	ENST00000700130.1	nonsense_mediated_decay	-	-	-	-	-	-	-	-	-	-	-	4.459	0.406238	-
NSF/MAPT/KANSL1	rs8712	rs5026246	0.857587	17	45495530	G	T	0.163846	17:45495530-45495530	G	upstream_gene_variant	MODIFIER	PLEKHM1	ENSG00000225190	Transcript	ENST00000700132.1	nonsense_mediated_decay	-	-	-	-	-	-	-	-	-	-	-	4.459	0.406238	-
NSF/MAPT/KANSL1	rs8712	rs5026246	0.857587	17	45495530	G	T	0.163846	17:45495530-45495530	G	upstream_gene_variant	MODIFIER	PLEKHM1	ENSG00000225190	Transcript	ENST00000700133.1	retained_intron	-	-	-	-	-	-	-	-	-	-	-	4.459	0.406238	-
NSF/MAPT/KANSL1	rs8712	rs5026246	0.857587	17	45495530	G	T	0.163846	17:45495530-45495530	G	intron_variant,non_coding_transcript_variant	MODIFIER	-	ENSG00000267198	Transcript	ENST00000807498.1	lncRNA	-	1/4	-	-	-	-	-	-	-	-	-	4.459	0.406238	-
NSF/MAPT/KANSL1	rs8712	rs5026246	0.857587	17	45495530	G	T	0.163846	17:45495530-45495530	G	intron_variant,non_coding_transcript_variant	MODIFIER	-	ENSG00000267198	Transcript	ENST00000807487.1	lncRNA	-	1/4	-	-	-	-	-	-	-	-	-	4.459	0.406238	-
NSF/MAPT/KANSL1	rs8712	rs5026246	0.857587	17	45495530	G	T	0.163846	17:45495530-45495530	G	intron_variant,non_coding_transcript_variant	MODIFIER	-	ENSG00000267198	Transcript	ENST00000807488.1	lncRNA	-	1/2	-	-	-	-	-	-	-	-	-	4.459	0.406238	-
NSF/MAPT/KANSL1	rs8712	rs5026246	0.857587	17	45495530	G	T	0.163846	17:45495530-45495530	G	intron_variant,non_coding_transcript_variant	MODIFIER	-	ENSG00000267198	Transcript	ENST00000807489.1	lncRNA	-	1/3	-	-	-	-	-	-	-	-	-	4.459	0.406238	-
NSF/MAPT/KANSL1	rs8712	rs5026246	0.857587	17	45495530	G	T	0.163846	17:45495530-45495530	G	intron_variant,non_coding_transcript_variant	MODIFIER	-	ENSG00000267198	Transcript	ENST00000807490.1	lncRNA	-	1/3	-	-	-	-	-	-	-	-	-	4.459	0.406238	-
NSF/MAPT/KANSL1	rs8712	rs5026246	0.857587	17	45495530	G	T	0.163846	17:45495530-45495530	G	intron_variant,non_coding_transcript_variant	MODIFIER	-	ENSG00000267198	Transcript	ENST00000807491.1	lncRNA	-	1/4	-	-	-	-	-	-	-	-	-	4.459	0.406238	-
NSF/MAPT/KANSL1	rs8712	rs5026246	0.857587	17	45495530	G	T	0.163846	17:45495530-45495530	G	intron_variant,non_coding_transcript_variant	MODIFIER	-	ENSG00000267198	Transcript	ENST00000807492.1	lncRNA	-	1/3	-	-	-	-	-	-	-	-	-	4.459	0.406238	-
NSF/MAPT/KANSL1	rs8712	rs5026246	0.857587	17	45495530	G	T	0.163846	17:45495530-45495530	G	intron_variant,non_coding_transcript_variant	MODIFIER	-	ENSG00000267198	Transcript	ENST00000807493.1	lncRNA	-	1/5	-	-	-	-	-	-	-	-	-	4.459	0.406238	-
NSF/MAPT/KANSL1	rs8712	rs5026246	0.857587	17	45495530	G	T	0.163846	17:45495530-45495530	G	intron_variant,non_coding_transcript_variant	MODIFIER	-	ENSG00000267198	Transcript	ENST00000807494.1	lncRNA	-	1/2	-	-	-	-	-	-	-	-	-	4.459	0.406238	-
NSF/MAPT/KANSL1	rs8712	rs5026246	0.857587	17	45495530	G	T	0.163846	17:45495530-45495530	G	upstream_gene_variant	MODIFIER	PLEKHM1	ENSG00000225190	Transcript	ENST00000700129.1	nonsense_mediated_decay	-	-	-	-	-	-	-	-	-	-	-	4.459	0.406238	-
NSF/MAPT/KANSL1	rs8712	rs5026246	0.857587	17	45495530	G	T	0.163846	17:45495530-45495530	G	upstream_gene_variant	MODIFIER	PLEKHM1	ENSG00000225190	Transcript	ENST00000430334.8	protein_coding	-	-	-	-	-	-	-	-	-	-	-	4.459	0.406238	-
NSF/MAPT/KANSL1	rs8712	rs5026246	0.857587	17	45495530	G	T	0.163846	17:45495530-45495530	G	intron_variant,non_coding_transcript_variant	MODIFIER	-	ENSG00000267198	Transcript	ENST00000807496.1	lncRNA	-	1/3	-	-	-	-	-	-	-	-	-	4.459	0.406238	-
NSF/MAPT/KANSL1	rs8712	rs5026246	0.857587	17	45495530	G	T	0.163846	17:45495530-45495530	G	intron_variant,non_coding_transcript_variant	MODIFIER	-	ENSG00000267198	Transcript	ENST00000807497.1	lncRNA	-	1/4	-	-	-	-	-	-	-	-	-	4.459	0.406238	-
NSF/MAPT/KANSL1	rs8712	rs5026246	0.857587	17	45495530	G	T	0.163846	17:45495530-45495530	G	intron_variant,non_coding_transcript_variant	MODIFIER	-	ENSG00000267198	Transcript	ENST00000807499.1	lncRNA	-	1/3	-	-	-	-	-	-	-	-	-	4.459	0.406238	-
NSF/MAPT/KANSL1	rs8712	rs5026246	0.857587	17	45495530	G	T	0.163846	17:45495530-45495530	G	intron_variant,non_coding_transcript_variant	MODIFIER	-	ENSG00000267198	Transcript	ENST00000807500.1	lncRNA	-	1/3	-	-	-	-	-	-	-	-	-	4.459	0.406238	-
NSF/MAPT/KANSL1	rs8712	rs5026246	0.857587	17	45495530	G	T	0.163846	17:45495530-45495530	G	intron_variant,non_coding_transcript_variant	MODIFIER	-	ENSG00000267198	Transcript	ENST00000807495.1	lncRNA	-	1/4	-	-	-	-	-	-	-	-	-	4.459	0.406238	-
NSF/MAPT/KANSL1	rs8712	rs62065452	0.856871	17	45495695	C	T	0.162849	17:45495695-45495695	C	upstream_gene_variant	MODIFIER	PLEKHM1	ENSG00000225190	Transcript	ENST00000700128.1	protein_coding	-	-	-	-	-	-	-	-	-	-	-	0.31	-0.313307	-
NSF/MAPT/KANSL1	rs8712	rs62065452	0.856871	17	45495695	C	T	0.162849	17:45495695-45495695	C	upstream_gene_variant	MODIFIER	PLEKHM1	ENSG00000225190	Transcript	ENST00000700130.1	nonsense_mediated_decay	-	-	-	-	-	-	-	-	-	-	-	0.31	-0.313307	-
NSF/MAPT/KANSL1	rs8712	rs62065452	0.856871	17	45495695	C	T	0.162849	17:45495695-45495695	C	upstream_gene_variant	MODIFIER	PLEKHM1	ENSG00000225190	Transcript	ENST00000700132.1	nonsense_mediated_decay	-	-	-	-	-	-	-	-	-	-	-	0.31	-0.313307	-
NSF/MAPT/KANSL1	rs8712	rs62065452	0.856871	17	45495695	C	T	0.162849	17:45495695-45495695	C	upstream_gene_variant	MODIFIER	PLEKHM1	ENSG00000225190	Transcript	ENST00000700133.1	retained_intron	-	-	-	-	-	-	-	-	-	-	-	0.31	-0.313307	-
NSF/MAPT/KANSL1	rs8712	rs62065452	0.856871	17	45495695	C	T	0.162849	17:45495695-45495695	C	intron_variant,non_coding_transcript_variant	MODIFIER	-	ENSG00000267198	Transcript	ENST00000807487.1	lncRNA	-	1/4	-	-	-	-	-	-	-	-	-	0.31	-0.313307	-
NSF/MAPT/KANSL1	rs8712	rs62065452	0.856871	17	45495695	C	T	0.162849	17:45495695-45495695	C	intron_variant,non_coding_transcript_variant	MODIFIER	-	ENSG00000267198	Transcript	ENST00000807488.1	lncRNA	-	1/2	-	-	-	-	-	-	-	-	-	0.31	-0.313307	-
NSF/MAPT/KANSL1	rs8712	rs62065452	0.856871	17	45495695	C	T	0.162849	17:45495695-45495695	C	intron_variant,non_coding_transcript_variant	MODIFIER	-	ENSG00000267198	Transcript	ENST00000807489.1	lncRNA	-	1/3	-	-	-	-	-	-	-	-	-	0.31	-0.313307	-
NSF/MAPT/KANSL1	rs8712	rs62065452	0.856871	17	45495695	C	T	0.162849	17:45495695-45495695	C	intron_variant,non_coding_transcript_variant	MODIFIER	-	ENSG00000267198	Transcript	ENST00000717222.1	lncRNA	-	1/4	-	-	-	-	-	-	-	-	-	0.31	-0.313307	-
NSF/MAPT/KANSL1	rs8712	rs62065452	0.856871	17	45495695	C	T	0.162849	17:45495695-45495695	C	upstream_gene_variant	MODIFIER	PLEKHM1	ENSG00000225190	Transcript	ENST00000700123.1	nonsense_mediated_decay	-	-	-	-	-	-	-	-	-	-	-	0.31	-0.313307	-
NSF/MAPT/KANSL1	rs8712	rs62065452	0.856871	17	45495695	C	T	0.162849	17:45495695-45495695	C	upstream_gene_variant	MODIFIER	PLEKHM1	ENSG00000225190	Transcript	ENST00000700124.1	nonsense_mediated_decay	-	-	-	-	-	-	-	-	-	-	-	0.31	-0.313307	-
NSF/MAPT/KANSL1	rs8712	rs62065452	0.856871	17	45495695	C	T	0.162849	17:45495695-45495695	C	upstream_gene_variant	MODIFIER	PLEKHM1	ENSG00000225190	Transcript	ENST00000700125.1	protein_coding	-	-	-	-	-	-	-	-	-	-	-	0.31	-0.313307	-
NSF/MAPT/KANSL1	rs8712	rs62065452	0.856871	17	45495695	C	T	0.162849	17:45495695-45495695	C	intron_variant,non_coding_transcript_variant	MODIFIER	-	ENSG00000267198	Transcript	ENST00000807494.1	lncRNA	-	1/2	-	-	-	-	-	-	-	-	-	0.31	-0.313307	-
NSF/MAPT/KANSL1	rs8712	rs62065452	0.856871	17	45495695	C	T	0.162849	17:45495695-45495695	C	upstream_gene_variant	MODIFIER	PLEKHM1	ENSG00000225190	Transcript	ENST00000700129.1	nonsense_mediated_decay	-	-	-	-	-	-	-	-	-	-	-	0.31	-0.313307	-
NSF/MAPT/KANSL1	rs8712	rs62065452	0.856871	17	45495695	C	T	0.162849	17:45495695-45495695	C	intron_variant,non_coding_transcript_variant	MODIFIER	-	ENSG00000267198	Transcript	ENST00000807496.1	lncRNA	-	1/3	-	-	-	-	-	-	-	-	-	0.31	-0.313307	-
NSF/MAPT/KANSL1	rs8712	rs62065452	0.856871	17	45495695	C	T	0.162849	17:45495695-45495695	C	intron_variant,non_coding_transcript_variant	MODIFIER	-	ENSG00000267198	Transcript	ENST00000807497.1	lncRNA	-	1/4	-	-	-	-	-	-	-	-	-	0.31	-0.313307	-
NSF/MAPT/KANSL1	rs8712	rs62065452	0.856871	17	45495695	C	T	0.162849	17:45495695-45495695	C	intron_variant,non_coding_transcript_variant	MODIFIER	-	ENSG00000267198	Transcript	ENST00000807498.1	lncRNA	-	1/4	-	-	-	-	-	-	-	-	-	0.31	-0.313307	-
NSF/MAPT/KANSL1	rs8712	rs62065452	0.856871	17	45495695	C	T	0.162849	17:45495695-45495695	C	intron_variant,non_coding_transcript_variant	MODIFIER	-	ENSG00000267198	Transcript	ENST00000807499.1	lncRNA	-	1/3	-	-	-	-	-	-	-	-	-	0.31	-0.313307	-
NSF/MAPT/KANSL1	rs8712	rs62065452	0.856871	17	45495695	C	T	0.162849	17:45495695-45495695	C	intron_variant,non_coding_transcript_variant	MODIFIER	-	ENSG00000267198	Transcript	ENST00000807500.1	lncRNA	-	1/3	-	-	-	-	-	-	-	-	-	0.31	-0.313307	-
NSF/MAPT/KANSL1	rs8712	rs62065452	0.856871	17	45495695	C	T	0.162849	17:45495695-45495695	C	upstream_gene_variant	MODIFIER	PLEKHM1	ENSG00000225190	Transcript	ENST00000586562.6	nonsense_mediated_decay	-	-	-	-	-	-	-	-	-	-	-	0.31	-0.313307	-
NSF/MAPT/KANSL1	rs8712	rs62065452	0.856871	17	45495695	C	T	0.162849	17:45495695-45495695	C	intron_variant,non_coding_transcript_variant	MODIFIER	-	ENSG00000267198	Transcript	ENST00000587078.2	lncRNA	-	1/3	-	-	-	-	-	-	-	-	-	0.31	-0.313307	-
NSF/MAPT/KANSL1	rs8712	rs62065452	0.856871	17	45495695	C	T	0.162849	17:45495695-45495695	C	intron_variant,non_coding_transcript_variant	MODIFIER	-	ENSG00000267198	Transcript	ENST00000807490.1	lncRNA	-	1/3	-	-	-	-	-	-	-	-	-	0.31	-0.313307	-
NSF/MAPT/KANSL1	rs8712	rs62065452	0.856871	17	45495695	C	T	0.162849	17:45495695-45495695	C	intron_variant,non_coding_transcript_variant	MODIFIER	-	ENSG00000267198	Transcript	ENST00000807491.1	lncRNA	-	1/4	-	-	-	-	-	-	-	-	-	0.31	-0.313307	-
NSF/MAPT/KANSL1	rs8712	rs62065452	0.856871	17	45495695	C	T	0.162849	17:45495695-45495695	C	intron_variant,non_coding_transcript_variant	MODIFIER	-	ENSG00000267198	Transcript	ENST00000807492.1	lncRNA	-	1/3	-	-	-	-	-	-	-	-	-	0.31	-0.313307	-
NSF/MAPT/KANSL1	rs8712	rs62065452	0.856871	17	45495695	C	T	0.162849	17:45495695-45495695	C	intron_variant,non_coding_transcript_variant	MODIFIER	-	ENSG00000267198	Transcript	ENST00000807493.1	lncRNA	-	1/5	-	-	-	-	-	-	-	-	-	0.31	-0.313307	-
NSF/MAPT/KANSL1	rs8712	rs62065452	0.856871	17	45495695	C	T	0.162849	17:45495695-45495695	C	upstream_gene_variant	MODIFIER	PLEKHM1	ENSG00000225190	Transcript	ENST00000581448.5	nonsense_mediated_decay	-	-	-	-	-	-	-	-	-	-	-	0.31	-0.313307	-
NSF/MAPT/KANSL1	rs8712	rs62065452	0.856871	17	45495695	C	T	0.162849	17:45495695-45495695	C	intron_variant,non_coding_transcript_variant	MODIFIER	-	ENSG00000267198	Transcript	ENST00000807495.1	lncRNA	-	1/4	-	-	-	-	-	-	-	-	-	0.31	-0.313307	-
NSF/MAPT/KANSL1	rs8712	rs62065452	0.856871	17	45495695	C	T	0.162849	17:45495695-45495695	C	upstream_gene_variant	MODIFIER	PLEKHM1	ENSG00000225190	Transcript	ENST00000430334.8	protein_coding	-	-	-	-	-	-	-	-	-	-	-	0.31	-0.313307	-
NSF/MAPT/KANSL1	rs8712	rs62065452	0.856871	17	45495695	C	T	0.162849	17:45495695-45495695	C	upstream_gene_variant	MODIFIER	PLEKHM1	ENSG00000225190	Transcript	ENST00000579197.5	nonsense_mediated_decay	-	-	-	-	-	-	-	-	-	-	-	0.31	-0.313307	-
NSF/MAPT/KANSL1	rs8712	rs62065452	0.856871	17	45495695	C	T	0.162849	17:45495695-45495695	C	upstream_gene_variant	MODIFIER	PLEKHM1	ENSG00000225190	Transcript	ENST00000584420.1	protein_coding	-	-	-	-	-	-	-	-	-	-	-	0.31	-0.313307	-
NSF/MAPT/KANSL1	rs8712	rs62065452	0.856871	17	45495695	C	T	0.162849	17:45495695-45495695	C	upstream_gene_variant	MODIFIER	PLEKHM1	ENSG00000225190	Transcript	ENST00000586084.1	nonsense_mediated_decay	-	-	-	-	-	-	-	-	-	-	-	0.31	-0.313307	-
NSF/MAPT/KANSL1	rs8712	rs62065452	0.856871	17	45495695	C	T	0.162849	17:45495695-45495695	C	upstream_gene_variant	MODIFIER	PLEKHM1	ENSG00000225190	Transcript	ENST00000589780.5	protein_coding	-	-	-	-	-	-	-	-	-	-	-	0.31	-0.313307	-
NSF/MAPT/KANSL1	rs8712	rs62065452	0.856871	17	45495695	C	T	0.162849	17:45495695-45495695	C	intron_variant,non_coding_transcript_variant	MODIFIER	-	ENSG00000267198	Transcript	ENST00000591950.2	lncRNA	-	1/4	-	-	-	-	-	-	-	-	-	0.31	-0.313307	-
NSF/MAPT/KANSL1	rs8712	rs2903705	0.85781	17	45495865	G	C	0.163686	17:45495865-45495865	G	intron_variant,non_coding_transcript_variant	MODIFIER	-	ENSG00000267198	Transcript	ENST00000807489.1	lncRNA	-	1/3	-	-	-	-	-	-	-	-	-	0.155	-0.493348	-
NSF/MAPT/KANSL1	rs8712	rs2903705	0.85781	17	45495865	G	C	0.163686	17:45495865-45495865	G	intron_variant,non_coding_transcript_variant	MODIFIER	-	ENSG00000267198	Transcript	ENST00000587078.2	lncRNA	-	1/3	-	-	-	-	-	-	-	-	-	0.155	-0.493348	-
NSF/MAPT/KANSL1	rs8712	rs2903705	0.85781	17	45495865	G	C	0.163686	17:45495865-45495865	G	intron_variant,non_coding_transcript_variant	MODIFIER	-	ENSG00000267198	Transcript	ENST00000591950.2	lncRNA	-	1/4	-	-	-	-	-	-	-	-	-	0.155	-0.493348	-
NSF/MAPT/KANSL1	rs8712	rs2903705	0.85781	17	45495865	G	C	0.163686	17:45495865-45495865	G	intron_variant,non_coding_transcript_variant	MODIFIER	-	ENSG00000267198	Transcript	ENST00000807487.1	lncRNA	-	1/4	-	-	-	-	-	-	-	-	-	0.155	-0.493348	-
NSF/MAPT/KANSL1	rs8712	rs2903705	0.85781	17	45495865	G	C	0.163686	17:45495865-45495865	G	intron_variant,non_coding_transcript_variant	MODIFIER	-	ENSG00000267198	Transcript	ENST00000807488.1	lncRNA	-	1/2	-	-	-	-	-	-	-	-	-	0.155	-0.493348	-
NSF/MAPT/KANSL1	rs8712	rs2903705	0.85781	17	45495865	G	C	0.163686	17:45495865-45495865	G	intron_variant,non_coding_transcript_variant	MODIFIER	-	ENSG00000267198	Transcript	ENST00000807493.1	lncRNA	-	1/5	-	-	-	-	-	-	-	-	-	0.155	-0.493348	-
NSF/MAPT/KANSL1	rs8712	rs2903705	0.85781	17	45495865	G	C	0.163686	17:45495865-45495865	G	intron_variant,non_coding_transcript_variant	MODIFIER	-	ENSG00000267198	Transcript	ENST00000807490.1	lncRNA	-	1/3	-	-	-	-	-	-	-	-	-	0.155	-0.493348	-
NSF/MAPT/KANSL1	rs8712	rs2903705	0.85781	17	45495865	G	C	0.163686	17:45495865-45495865	G	intron_variant,non_coding_transcript_variant	MODIFIER	-	ENSG00000267198	Transcript	ENST00000807491.1	lncRNA	-	1/4	-	-	-	-	-	-	-	-	-	0.155	-0.493348	-
NSF/MAPT/KANSL1	rs8712	rs2903705	0.85781	17	45495865	G	C	0.163686	17:45495865-45495865	G	intron_variant,non_coding_transcript_variant	MODIFIER	-	ENSG00000267198	Transcript	ENST00000807492.1	lncRNA	-	1/3	-	-	-	-	-	-	-	-	-	0.155	-0.493348	-
NSF/MAPT/KANSL1	rs8712	rs2903705	0.85781	17	45495865	G	C	0.163686	17:45495865-45495865	G	intron_variant,non_coding_transcript_variant	MODIFIER	-	ENSG00000267198	Transcript	ENST00000807497.1	lncRNA	-	1/4	-	-	-	-	-	-	-	-	-	0.155	-0.493348	-
NSF/MAPT/KANSL1	rs8712	rs2903705	0.85781	17	45495865	G	C	0.163686	17:45495865-45495865	G	intron_variant,non_coding_transcript_variant	MODIFIER	-	ENSG00000267198	Transcript	ENST00000807494.1	lncRNA	-	1/2	-	-	-	-	-	-	-	-	-	0.155	-0.493348	-
NSF/MAPT/KANSL1	rs8712	rs2903705	0.85781	17	45495865	G	C	0.163686	17:45495865-45495865	G	intron_variant,non_coding_transcript_variant	MODIFIER	-	ENSG00000267198	Transcript	ENST00000807495.1	lncRNA	-	1/4	-	-	-	-	-	-	-	-	-	0.155	-0.493348	-
NSF/MAPT/KANSL1	rs8712	rs2903705	0.85781	17	45495865	G	C	0.163686	17:45495865-45495865	G	intron_variant,non_coding_transcript_variant	MODIFIER	-	ENSG00000267198	Transcript	ENST00000807496.1	lncRNA	-	1/3	-	-	-	-	-	-	-	-	-	0.155	-0.493348	-
NSF/MAPT/KANSL1	rs8712	rs2903705	0.85781	17	45495865	G	C	0.163686	17:45495865-45495865	G	intron_variant,non_coding_transcript_variant	MODIFIER	-	ENSG00000267198	Transcript	ENST00000807498.1	lncRNA	-	1/4	-	-	-	-	-	-	-	-	-	0.155	-0.493348	-
NSF/MAPT/KANSL1	rs8712	rs2903705	0.85781	17	45495865	G	C	0.163686	17:45495865-45495865	G	intron_variant,non_coding_transcript_variant	MODIFIER	-	ENSG00000267198	Transcript	ENST00000717222.1	lncRNA	-	1/4	-	-	-	-	-	-	-	-	-	0.155	-0.493348	-
NSF/MAPT/KANSL1	rs8712	rs2903705	0.85781	17	45495865	G	C	0.163686	17:45495865-45495865	G	intron_variant,non_coding_transcript_variant	MODIFIER	-	ENSG00000267198	Transcript	ENST00000807500.1	lncRNA	-	1/3	-	-	-	-	-	-	-	-	-	0.155	-0.493348	-
NSF/MAPT/KANSL1	rs8712	rs2903705	0.85781	17	45495865	G	C	0.163686	17:45495865-45495865	G	intron_variant,non_coding_transcript_variant	MODIFIER	-	ENSG00000267198	Transcript	ENST00000807499.1	lncRNA	-	1/3	-	-	-	-	-	-	-	-	-	0.155	-0.493348	-
NSF/MAPT/KANSL1	rs8712	rs62065453	0.857912	17	45496053	T	C	0.163235	17:45496053-45496053	T	intron_variant,non_coding_transcript_variant	MODIFIER	-	ENSG00000267198	Transcript	ENST00000807489.1	lncRNA	-	1/3	-	-	-	-	-	-	-	-	-	4.763	0.433856	-
NSF/MAPT/KANSL1	rs8712	rs62065453	0.857912	17	45496053	T	C	0.163235	17:45496053-45496053	T	intron_variant,non_coding_transcript_variant	MODIFIER	-	ENSG00000267198	Transcript	ENST00000591950.2	lncRNA	-	1/4	-	-	-	-	-	-	-	-	-	4.763	0.433856	-
NSF/MAPT/KANSL1	rs8712	rs62065453	0.857912	17	45496053	T	C	0.163235	17:45496053-45496053	T	intron_variant,non_coding_transcript_variant	MODIFIER	-	ENSG00000267198	Transcript	ENST00000717222.1	lncRNA	-	1/4	-	-	-	-	-	-	-	-	-	4.763	0.433856	-
NSF/MAPT/KANSL1	rs8712	rs62065453	0.857912	17	45496053	T	C	0.163235	17:45496053-45496053	T	intron_variant,non_coding_transcript_variant	MODIFIER	-	ENSG00000267198	Transcript	ENST00000807487.1	lncRNA	-	1/4	-	-	-	-	-	-	-	-	-	4.763	0.433856	-
NSF/MAPT/KANSL1	rs8712	rs62065453	0.857912	17	45496053	T	C	0.163235	17:45496053-45496053	T	intron_variant,non_coding_transcript_variant	MODIFIER	-	ENSG00000267198	Transcript	ENST00000807491.1	lncRNA	-	1/4	-	-	-	-	-	-	-	-	-	4.763	0.433856	-
NSF/MAPT/KANSL1	rs8712	rs62065453	0.857912	17	45496053	T	C	0.163235	17:45496053-45496053	T	intron_variant,non_coding_transcript_variant	MODIFIER	-	ENSG00000267198	Transcript	ENST00000807492.1	lncRNA	-	1/3	-	-	-	-	-	-	-	-	-	4.763	0.433856	-
NSF/MAPT/KANSL1	rs8712	rs62065453	0.857912	17	45496053	T	C	0.163235	17:45496053-45496053	T	intron_variant,non_coding_transcript_variant	MODIFIER	-	ENSG00000267198	Transcript	ENST00000807493.1	lncRNA	-	1/5	-	-	-	-	-	-	-	-	-	4.763	0.433856	-
NSF/MAPT/KANSL1	rs8712	rs62065453	0.857912	17	45496053	T	C	0.163235	17:45496053-45496053	T	intron_variant,non_coding_transcript_variant	MODIFIER	-	ENSG00000267198	Transcript	ENST00000807490.1	lncRNA	-	1/3	-	-	-	-	-	-	-	-	-	4.763	0.433856	-
NSF/MAPT/KANSL1	rs8712	rs62065453	0.857912	17	45496053	T	C	0.163235	17:45496053-45496053	T	intron_variant,non_coding_transcript_variant	MODIFIER	-	ENSG00000267198	Transcript	ENST00000807495.1	lncRNA	-	1/4	-	-	-	-	-	-	-	-	-	4.763	0.433856	-
NSF/MAPT/KANSL1	rs8712	rs62065453	0.857912	17	45496053	T	C	0.163235	17:45496053-45496053	T	intron_variant,non_coding_transcript_variant	MODIFIER	-	ENSG00000267198	Transcript	ENST00000807496.1	lncRNA	-	1/3	-	-	-	-	-	-	-	-	-	4.763	0.433856	-
NSF/MAPT/KANSL1	rs8712	rs62065453	0.857912	17	45496053	T	C	0.163235	17:45496053-45496053	T	intron_variant,non_coding_transcript_variant	MODIFIER	-	ENSG00000267198	Transcript	ENST00000807497.1	lncRNA	-	1/4	-	-	-	-	-	-	-	-	-	4.763	0.433856	-
NSF/MAPT/KANSL1	rs8712	rs62065453	0.857912	17	45496053	T	C	0.163235	17:45496053-45496053	T	intron_variant,non_coding_transcript_variant	MODIFIER	-	ENSG00000267198	Transcript	ENST00000807494.1	lncRNA	-	1/2	-	-	-	-	-	-	-	-	-	4.763	0.433856	-
NSF/MAPT/KANSL1	rs8712	rs62065453	0.857912	17	45496053	T	C	0.163235	17:45496053-45496053	T	intron_variant,non_coding_transcript_variant	MODIFIER	-	ENSG00000267198	Transcript	ENST00000587078.2	lncRNA	-	1/3	-	-	-	-	-	-	-	-	-	4.763	0.433856	-
NSF/MAPT/KANSL1	rs8712	rs62065453	0.857912	17	45496053	T	C	0.163235	17:45496053-45496053	T	intron_variant,non_coding_transcript_variant	MODIFIER	-	ENSG00000267198	Transcript	ENST00000807500.1	lncRNA	-	1/3	-	-	-	-	-	-	-	-	-	4.763	0.433856	-
NSF/MAPT/KANSL1	rs8712	rs62065453	0.857912	17	45496053	T	C	0.163235	17:45496053-45496053	T	intron_variant,non_coding_transcript_variant	MODIFIER	-	ENSG00000267198	Transcript	ENST00000807498.1	lncRNA	-	1/4	-	-	-	-	-	-	-	-	-	4.763	0.433856	-
NSF/MAPT/KANSL1	rs8712	rs62065453	0.857912	17	45496053	T	C	0.163235	17:45496053-45496053	T	intron_variant,non_coding_transcript_variant	MODIFIER	-	ENSG00000267198	Transcript	ENST00000807488.1	lncRNA	-	1/2	-	-	-	-	-	-	-	-	-	4.763	0.433856	-
NSF/MAPT/KANSL1	rs8712	rs62065453	0.857912	17	45496053	T	C	0.163235	17:45496053-45496053	T	intron_variant,non_coding_transcript_variant	MODIFIER	-	ENSG00000267198	Transcript	ENST00000807499.1	lncRNA	-	1/3	-	-	-	-	-	-	-	-	-	4.763	0.433856	-
NSF/MAPT/KANSL1	rs8712	rs62064391	0.845519	17	45586969	G	C	0.161134	17:45586969-45586969	G	downstream_gene_variant	MODIFIER	DND1P1	ENSG00000264070	Transcript	ENST00000580842.1	transcribed_processed_pseudogene	-	-	-	-	-	-	-	-	-	-	-	13.92	1.45584	-
NSF/MAPT/KANSL1	rs8712	rs62064391	0.845519	17	45586969	G	C	0.161134	17:45586969-45586969	G	intron_variant,non_coding_transcript_variant	MODIFIER	-	ENSG00000285668	Transcript	ENST00000650501.1	lncRNA	-	1/1	-	-	-	-	-	-	-	-	-	13.92	1.45584	-
NSF/MAPT/KANSL1	rs8712	rs62064391	0.845519	17	45586969	G	C	0.161134	17:45586969-45586969	G	upstream_gene_variant	MODIFIER	-	ENSG00000291175	Transcript	ENST00000717223.1	lncRNA	-	-	-	-	-	-	-	-	-	-	-	13.92	1.45584	-
NSF/MAPT/KANSL1	rs8712	rs62064391	0.845519	17	45586969	G	C	0.161134	17:45586969-45586969	G	upstream_gene_variant	MODIFIER	-	ENSG00000291175	Transcript	ENST00000807326.1	lncRNA	-	-	-	-	-	-	-	-	-	-	-	13.92	1.45584	-
NSF/MAPT/KANSL1	rs8712	rs62064391	0.845519	17	45586969	G	C	0.161134	17:45586969-45586969	G	upstream_gene_variant	MODIFIER	-	ENSG00000291175	Transcript	ENST00000686949.1	lncRNA	-	-	-	-	-	-	-	-	-	-	-	13.92	1.45584	-
NSF/MAPT/KANSL1	rs8712	rs62064391	0.845519	17	45586969	G	C	0.161134	17:45586969-45586969	G	upstream_gene_variant	MODIFIER	-	ENSG00000291175	Transcript	ENST00000807329.1	lncRNA	-	-	-	-	-	-	-	-	-	-	-	13.92	1.45584	-
NSF/MAPT/KANSL1	rs8712	rs62064391	0.845519	17	45586969	G	C	0.161134	17:45586969-45586969	G	upstream_gene_variant	MODIFIER	-	ENSG00000291175	Transcript	ENST00000807330.1	lncRNA	-	-	-	-	-	-	-	-	-	-	-	13.92	1.45584	-
NSF/MAPT/KANSL1	rs8712	rs62064391	0.845519	17	45586969	G	C	0.161134	17:45586969-45586969	G	upstream_gene_variant	MODIFIER	-	ENSG00000291175	Transcript	ENST00000807327.1	lncRNA	-	-	-	-	-	-	-	-	-	-	-	13.92	1.45584	-
NSF/MAPT/KANSL1	rs8712	rs62064391	0.845519	17	45586969	G	C	0.161134	17:45586969-45586969	G	upstream_gene_variant	MODIFIER	-	ENSG00000291175	Transcript	ENST00000807328.1	lncRNA	-	-	-	-	-	-	-	-	-	-	-	13.92	1.45584	-
NSF/MAPT/KANSL1	rs8712	rs62064391	0.845519	17	45586969	G	C	0.161134	17:45586969-45586969	G	upstream_gene_variant	MODIFIER	-	ENSG00000291175	Transcript	ENST00000807346.1	lncRNA	-	-	-	-	-	-	-	-	-	-	-	13.92	1.45584	-
NSF/MAPT/KANSL1	rs8712	rs62064391	0.845519	17	45586969	G	C	0.161134	17:45586969-45586969	G	upstream_gene_variant	MODIFIER	-	ENSG00000291175	Transcript	ENST00000807347.1	lncRNA	-	-	-	-	-	-	-	-	-	-	-	13.92	1.45584	-
NSF/MAPT/KANSL1	rs8712	rs62064391	0.845519	17	45586969	G	C	0.161134	17:45586969-45586969	G	upstream_gene_variant	MODIFIER	-	ENSG00000291175	Transcript	ENST00000807348.1	lncRNA	-	-	-	-	-	-	-	-	-	-	-	13.92	1.45584	-
NSF/MAPT/KANSL1	rs8712	rs62064391	0.845519	17	45586969	G	C	0.161134	17:45586969-45586969	G	upstream_gene_variant	MODIFIER	-	ENSG00000291175	Transcript	ENST00000807349.1	lncRNA	-	-	-	-	-	-	-	-	-	-	-	13.92	1.45584	-
NSF/MAPT/KANSL1	rs8712	rs62064391	0.845519	17	45586969	G	C	0.161134	17:45586969-45586969	G	upstream_gene_variant	MODIFIER	-	ENSG00000291175	Transcript	ENST00000701132.2	lncRNA	-	-	-	-	-	-	-	-	-	-	-	13.92	1.45584	-
NSF/MAPT/KANSL1	rs8712	rs62064391	0.845519	17	45586969	G	C	0.161134	17:45586969-45586969	G	upstream_gene_variant	MODIFIER	-	ENSG00000291175	Transcript	ENST00000807336.1	lncRNA	-	-	-	-	-	-	-	-	-	-	-	13.92	1.45584	-
NSF/MAPT/KANSL1	rs8712	rs62064391	0.845519	17	45586969	G	C	0.161134	17:45586969-45586969	G	upstream_gene_variant	MODIFIER	-	ENSG00000291175	Transcript	ENST00000807350.1	lncRNA	-	-	-	-	-	-	-	-	-	-	-	13.92	1.45584	-
NSF/MAPT/KANSL1	rs8712	rs62064391	0.845519	17	45586969	G	C	0.161134	17:45586969-45586969	G	upstream_gene_variant	MODIFIER	-	ENSG00000291175	Transcript	ENST00000807351.1	lncRNA	-	-	-	-	-	-	-	-	-	-	-	13.92	1.45584	-
NSF/MAPT/KANSL1	rs8712	rs62064391	0.845519	17	45586969	G	C	0.161134	17:45586969-45586969	G	upstream_gene_variant	MODIFIER	-	ENSG00000291175	Transcript	ENST00000807352.1	lncRNA	-	-	-	-	-	-	-	-	-	-	-	13.92	1.45584	-
NSF/MAPT/KANSL1	rs8712	rs62064391	0.845519	17	45586969	G	C	0.161134	17:45586969-45586969	G	upstream_gene_variant	MODIFIER	-	ENSG00000291175	Transcript	ENST00000807353.1	lncRNA	-	-	-	-	-	-	-	-	-	-	-	13.92	1.45584	-
NSF/MAPT/KANSL1	rs8712	rs62064391	0.845519	17	45586969	G	C	0.161134	17:45586969-45586969	G	upstream_gene_variant	MODIFIER	-	ENSG00000291175	Transcript	ENST00000807354.1	lncRNA	-	-	-	-	-	-	-	-	-	-	-	13.92	1.45584	-
NSF/MAPT/KANSL1	rs8712	rs62064391	0.845519	17	45586969	G	C	0.161134	17:45586969-45586969	G	upstream_gene_variant	MODIFIER	-	ENSG00000291175	Transcript	ENST00000807355.1	lncRNA	-	-	-	-	-	-	-	-	-	-	-	13.92	1.45584	-
NSF/MAPT/KANSL1	rs8712	rs62064391	0.845519	17	45586969	G	C	0.161134	17:45586969-45586969	G	upstream_gene_variant	MODIFIER	-	ENSG00000291175	Transcript	ENST00000807356.1	lncRNA	-	-	-	-	-	-	-	-	-	-	-	13.92	1.45584	-
NSF/MAPT/KANSL1	rs8712	rs62064391	0.845519	17	45586969	G	C	0.161134	17:45586969-45586969	G	upstream_gene_variant	MODIFIER	-	ENSG00000291175	Transcript	ENST00000807357.1	lncRNA	-	-	-	-	-	-	-	-	-	-	-	13.92	1.45584	-
NSF/MAPT/KANSL1	rs8712	rs62064391	0.845519	17	45586969	G	C	0.161134	17:45586969-45586969	G	intron_variant,non_coding_transcript_variant	MODIFIER	-	ENSG00000304996	Transcript	ENST00000807597.1	lncRNA	-	1/1	-	-	-	-	-	-	-	-	-	13.92	1.45584	-
NSF/MAPT/KANSL1	rs8712	rs62064391	0.845519	17	45586969	G	C	0.161134	17:45586969-45586969	G	intron_variant,non_coding_transcript_variant	MODIFIER	-	ENSG00000304996	Transcript	ENST00000807598.1	lncRNA	-	1/1	-	-	-	-	-	-	-	-	-	13.92	1.45584	-
NSF/MAPT/KANSL1	rs8712	rs62064391	0.845519	17	45586969	G	C	0.161134	17:45586969-45586969	G	intron_variant,non_coding_transcript_variant	MODIFIER	-	ENSG00000304996	Transcript	ENST00000807599.1	lncRNA	-	1/1	-	-	-	-	-	-	-	-	-	13.92	1.45584	-
NSF/MAPT/KANSL1	rs8712	rs62064391	0.845519	17	45586969	G	C	0.161134	17:45586969-45586969	G	non_coding_transcript_exon_variant	MODIFIER	-	ENSG00000285668	Transcript	ENST00000807769.1	lncRNA	1/2	-	624	-	-	-	-	-	-	-	-	13.92	1.45584	-
NSF/MAPT/KANSL1	rs8712	rs62064391	0.845519	17	45586969	G	C	0.161134	17:45586969-45586969	G	upstream_gene_variant	MODIFIER	-	ENSG00000291175	Transcript	ENST00000807340.1	lncRNA	-	-	-	-	-	-	-	-	-	-	-	13.92	1.45584	-
NSF/MAPT/KANSL1	rs8712	rs62064391	0.845519	17	45586969	G	C	0.161134	17:45586969-45586969	G	upstream_gene_variant	MODIFIER	-	ENSG00000291175	Transcript	ENST00000807337.1	lncRNA	-	-	-	-	-	-	-	-	-	-	-	13.92	1.45584	-
NSF/MAPT/KANSL1	rs8712	rs62064391	0.845519	17	45586969	G	C	0.161134	17:45586969-45586969	G	upstream_gene_variant	MODIFIER	-	ENSG00000291175	Transcript	ENST00000807338.1	lncRNA	-	-	-	-	-	-	-	-	-	-	-	13.92	1.45584	-
NSF/MAPT/KANSL1	rs8712	rs62064391	0.845519	17	45586969	G	C	0.161134	17:45586969-45586969	G	upstream_gene_variant	MODIFIER	-	ENSG00000291175	Transcript	ENST00000807339.1	lncRNA	-	-	-	-	-	-	-	-	-	-	-	13.92	1.45584	-
NSF/MAPT/KANSL1	rs8712	rs62064391	0.845519	17	45586969	G	C	0.161134	17:45586969-45586969	G	upstream_gene_variant	MODIFIER	-	ENSG00000291175	Transcript	ENST00000807331.1	lncRNA	-	-	-	-	-	-	-	-	-	-	-	13.92	1.45584	-
NSF/MAPT/KANSL1	rs8712	rs62064391	0.845519	17	45586969	G	C	0.161134	17:45586969-45586969	G	upstream_gene_variant	MODIFIER	-	ENSG00000291175	Transcript	ENST00000807341.1	lncRNA	-	-	-	-	-	-	-	-	-	-	-	13.92	1.45584	-
NSF/MAPT/KANSL1	rs8712	rs62064391	0.845519	17	45586969	G	C	0.161134	17:45586969-45586969	G	upstream_gene_variant	MODIFIER	-	ENSG00000291175	Transcript	ENST00000807342.1	lncRNA	-	-	-	-	-	-	-	-	-	-	-	13.92	1.45584	-
NSF/MAPT/KANSL1	rs8712	rs62064391	0.845519	17	45586969	G	C	0.161134	17:45586969-45586969	G	upstream_gene_variant	MODIFIER	-	ENSG00000291175	Transcript	ENST00000807343.1	lncRNA	-	-	-	-	-	-	-	-	-	-	-	13.92	1.45584	-
NSF/MAPT/KANSL1	rs8712	rs62064391	0.845519	17	45586969	G	C	0.161134	17:45586969-45586969	G	upstream_gene_variant	MODIFIER	-	ENSG00000291175	Transcript	ENST00000807335.1	lncRNA	-	-	-	-	-	-	-	-	-	-	-	13.92	1.45584	-
NSF/MAPT/KANSL1	rs8712	rs62064391	0.845519	17	45586969	G	C	0.161134	17:45586969-45586969	G	upstream_gene_variant	MODIFIER	-	ENSG00000291175	Transcript	ENST00000807332.1	lncRNA	-	-	-	-	-	-	-	-	-	-	-	13.92	1.45584	-
NSF/MAPT/KANSL1	rs8712	rs62064391	0.845519	17	45586969	G	C	0.161134	17:45586969-45586969	G	upstream_gene_variant	MODIFIER	-	ENSG00000291175	Transcript	ENST00000807333.1	lncRNA	-	-	-	-	-	-	-	-	-	-	-	13.92	1.45584	-
NSF/MAPT/KANSL1	rs8712	rs62064391	0.845519	17	45586969	G	C	0.161134	17:45586969-45586969	G	upstream_gene_variant	MODIFIER	-	ENSG00000291175	Transcript	ENST00000807334.1	lncRNA	-	-	-	-	-	-	-	-	-	-	-	13.92	1.45584	-
NSF/MAPT/KANSL1	rs8712	rs62064391	0.845519	17	45586969	G	C	0.161134	17:45586969-45586969	G	upstream_gene_variant	MODIFIER	-	ENSG00000291175	Transcript	ENST00000807344.1	lncRNA	-	-	-	-	-	-	-	-	-	-	-	13.92	1.45584	-
NSF/MAPT/KANSL1	rs8712	rs62064391	0.845519	17	45586969	G	C	0.161134	17:45586969-45586969	G	upstream_gene_variant	MODIFIER	-	ENSG00000291175	Transcript	ENST00000807345.1	lncRNA	-	-	-	-	-	-	-	-	-	-	-	13.92	1.45584	-
NSF/MAPT/KANSL1	rs8712	rs2462833	0.830844	17	45587956	T	C	0.166355	17:45587956-45587956	T	upstream_gene_variant	MODIFIER	-	ENSG00000291175	Transcript	ENST00000807347.1	lncRNA	-	-	-	-	-	-	-	-	-	-	-	4.515	0.411273	-
NSF/MAPT/KANSL1	rs8712	rs2462833	0.830844	17	45587956	T	C	0.166355	17:45587956-45587956	T	intron_variant,non_coding_transcript_variant	MODIFIER	-	ENSG00000285668	Transcript	ENST00000650501.1	lncRNA	-	1/1	-	-	-	-	-	-	-	-	-	4.515	0.411273	-
NSF/MAPT/KANSL1	rs8712	rs2462833	0.830844	17	45587956	T	C	0.166355	17:45587956-45587956	T	upstream_gene_variant	MODIFIER	-	ENSG00000291175	Transcript	ENST00000686949.1	lncRNA	-	-	-	-	-	-	-	-	-	-	-	4.515	0.411273	-
NSF/MAPT/KANSL1	rs8712	rs2462833	0.830844	17	45587956	T	C	0.166355	17:45587956-45587956	T	downstream_gene_variant	MODIFIER	DND1P1	ENSG00000264070	Transcript	ENST00000580842.1	transcribed_processed_pseudogene	-	-	-	-	-	-	-	-	-	-	-	4.515	0.411273	-
NSF/MAPT/KANSL1	rs8712	rs2462833	0.830844	17	45587956	T	C	0.166355	17:45587956-45587956	T	upstream_gene_variant	MODIFIER	-	ENSG00000280022	Transcript	ENST00000625174.1	TEC	-	-	-	-	-	-	-	-	-	-	-	4.515	0.411273	-
NSF/MAPT/KANSL1	rs8712	rs2462833	0.830844	17	45587956	T	C	0.166355	17:45587956-45587956	T	upstream_gene_variant	MODIFIER	-	ENSG00000291175	Transcript	ENST00000807326.1	lncRNA	-	-	-	-	-	-	-	-	-	-	-	4.515	0.411273	-
NSF/MAPT/KANSL1	rs8712	rs2462833	0.830844	17	45587956	T	C	0.166355	17:45587956-45587956	T	upstream_gene_variant	MODIFIER	-	ENSG00000291175	Transcript	ENST00000807327.1	lncRNA	-	-	-	-	-	-	-	-	-	-	-	4.515	0.411273	-
NSF/MAPT/KANSL1	rs8712	rs2462833	0.830844	17	45587956	T	C	0.166355	17:45587956-45587956	T	upstream_gene_variant	MODIFIER	-	ENSG00000291175	Transcript	ENST00000701132.2	lncRNA	-	-	-	-	-	-	-	-	-	-	-	4.515	0.411273	-
NSF/MAPT/KANSL1	rs8712	rs2462833	0.830844	17	45587956	T	C	0.166355	17:45587956-45587956	T	upstream_gene_variant	MODIFIER	-	ENSG00000291175	Transcript	ENST00000717223.1	lncRNA	-	-	-	-	-	-	-	-	-	-	-	4.515	0.411273	-
NSF/MAPT/KANSL1	rs8712	rs2462833	0.830844	17	45587956	T	C	0.166355	17:45587956-45587956	T	upstream_gene_variant	MODIFIER	-	ENSG00000291175	Transcript	ENST00000807343.1	lncRNA	-	-	-	-	-	-	-	-	-	-	-	4.515	0.411273	-
NSF/MAPT/KANSL1	rs8712	rs2462833	0.830844	17	45587956	T	C	0.166355	17:45587956-45587956	T	upstream_gene_variant	MODIFIER	-	ENSG00000291175	Transcript	ENST00000807344.1	lncRNA	-	-	-	-	-	-	-	-	-	-	-	4.515	0.411273	-
NSF/MAPT/KANSL1	rs8712	rs2462833	0.830844	17	45587956	T	C	0.166355	17:45587956-45587956	T	upstream_gene_variant	MODIFIER	-	ENSG00000291175	Transcript	ENST00000807345.1	lncRNA	-	-	-	-	-	-	-	-	-	-	-	4.515	0.411273	-
NSF/MAPT/KANSL1	rs8712	rs2462833	0.830844	17	45587956	T	C	0.166355	17:45587956-45587956	T	upstream_gene_variant	MODIFIER	-	ENSG00000291175	Transcript	ENST00000807346.1	lncRNA	-	-	-	-	-	-	-	-	-	-	-	4.515	0.411273	-
NSF/MAPT/KANSL1	rs8712	rs2462833	0.830844	17	45587956	T	C	0.166355	17:45587956-45587956	T	intron_variant,non_coding_transcript_variant	MODIFIER	-	ENSG00000304996	Transcript	ENST00000807599.1	lncRNA	-	1/1	-	-	-	-	-	-	-	-	-	4.515	0.411273	-
NSF/MAPT/KANSL1	rs8712	rs2462833	0.830844	17	45587956	T	C	0.166355	17:45587956-45587956	T	upstream_gene_variant	MODIFIER	-	ENSG00000291175	Transcript	ENST00000807348.1	lncRNA	-	-	-	-	-	-	-	-	-	-	-	4.515	0.411273	-
NSF/MAPT/KANSL1	rs8712	rs2462833	0.830844	17	45587956	T	C	0.166355	17:45587956-45587956	T	upstream_gene_variant	MODIFIER	-	ENSG00000291175	Transcript	ENST00000807349.1	lncRNA	-	-	-	-	-	-	-	-	-	-	-	4.515	0.411273	-
NSF/MAPT/KANSL1	rs8712	rs2462833	0.830844	17	45587956	T	C	0.166355	17:45587956-45587956	T	upstream_gene_variant	MODIFIER	-	ENSG00000291175	Transcript	ENST00000807350.1	lncRNA	-	-	-	-	-	-	-	-	-	-	-	4.515	0.411273	-
NSF/MAPT/KANSL1	rs8712	rs2462833	0.830844	17	45587956	T	C	0.166355	17:45587956-45587956	T	upstream_gene_variant	MODIFIER	-	ENSG00000291175	Transcript	ENST00000807351.1	lncRNA	-	-	-	-	-	-	-	-	-	-	-	4.515	0.411273	-
NSF/MAPT/KANSL1	rs8712	rs2462833	0.830844	17	45587956	T	C	0.166355	17:45587956-45587956	T	upstream_gene_variant	MODIFIER	-	ENSG00000291175	Transcript	ENST00000807352.1	lncRNA	-	-	-	-	-	-	-	-	-	-	-	4.515	0.411273	-
NSF/MAPT/KANSL1	rs8712	rs2462833	0.830844	17	45587956	T	C	0.166355	17:45587956-45587956	T	upstream_gene_variant	MODIFIER	-	ENSG00000291175	Transcript	ENST00000807353.1	lncRNA	-	-	-	-	-	-	-	-	-	-	-	4.515	0.411273	-
NSF/MAPT/KANSL1	rs8712	rs2462833	0.830844	17	45587956	T	C	0.166355	17:45587956-45587956	T	upstream_gene_variant	MODIFIER	-	ENSG00000291175	Transcript	ENST00000807354.1	lncRNA	-	-	-	-	-	-	-	-	-	-	-	4.515	0.411273	-
NSF/MAPT/KANSL1	rs8712	rs2462833	0.830844	17	45587956	T	C	0.166355	17:45587956-45587956	T	upstream_gene_variant	MODIFIER	-	ENSG00000291175	Transcript	ENST00000807355.1	lncRNA	-	-	-	-	-	-	-	-	-	-	-	4.515	0.411273	-
NSF/MAPT/KANSL1	rs8712	rs2462833	0.830844	17	45587956	T	C	0.166355	17:45587956-45587956	T	upstream_gene_variant	MODIFIER	-	ENSG00000291175	Transcript	ENST00000807356.1	lncRNA	-	-	-	-	-	-	-	-	-	-	-	4.515	0.411273	-
NSF/MAPT/KANSL1	rs8712	rs2462833	0.830844	17	45587956	T	C	0.166355	17:45587956-45587956	T	upstream_gene_variant	MODIFIER	-	ENSG00000291175	Transcript	ENST00000807357.1	lncRNA	-	-	-	-	-	-	-	-	-	-	-	4.515	0.411273	-
NSF/MAPT/KANSL1	rs8712	rs2462833	0.830844	17	45587956	T	C	0.166355	17:45587956-45587956	T	intron_variant,non_coding_transcript_variant	MODIFIER	-	ENSG00000304996	Transcript	ENST00000807597.1	lncRNA	-	1/1	-	-	-	-	-	-	-	-	-	4.515	0.411273	-
NSF/MAPT/KANSL1	rs8712	rs2462833	0.830844	17	45587956	T	C	0.166355	17:45587956-45587956	T	intron_variant,non_coding_transcript_variant	MODIFIER	-	ENSG00000304996	Transcript	ENST00000807598.1	lncRNA	-	1/1	-	-	-	-	-	-	-	-	-	4.515	0.411273	-
NSF/MAPT/KANSL1	rs8712	rs2462833	0.830844	17	45587956	T	C	0.166355	17:45587956-45587956	T	upstream_gene_variant	MODIFIER	-	ENSG00000291175	Transcript	ENST00000807333.1	lncRNA	-	-	-	-	-	-	-	-	-	-	-	4.515	0.411273	-
NSF/MAPT/KANSL1	rs8712	rs2462833	0.830844	17	45587956	T	C	0.166355	17:45587956-45587956	T	upstream_gene_variant	MODIFIER	-	ENSG00000285668	Transcript	ENST00000807769.1	lncRNA	-	-	-	-	-	-	-	-	-	-	-	4.515	0.411273	-
NSF/MAPT/KANSL1	rs8712	rs2462833	0.830844	17	45587956	T	C	0.166355	17:45587956-45587956	T	upstream_gene_variant	MODIFIER	-	ENSG00000291175	Transcript	ENST00000807335.1	lncRNA	-	-	-	-	-	-	-	-	-	-	-	4.515	0.411273	-
NSF/MAPT/KANSL1	rs8712	rs2462833	0.830844	17	45587956	T	C	0.166355	17:45587956-45587956	T	upstream_gene_variant	MODIFIER	-	ENSG00000291175	Transcript	ENST00000807336.1	lncRNA	-	-	-	-	-	-	-	-	-	-	-	4.515	0.411273	-
NSF/MAPT/KANSL1	rs8712	rs2462833	0.830844	17	45587956	T	C	0.166355	17:45587956-45587956	T	upstream_gene_variant	MODIFIER	-	ENSG00000291175	Transcript	ENST00000807337.1	lncRNA	-	-	-	-	-	-	-	-	-	-	-	4.515	0.411273	-
NSF/MAPT/KANSL1	rs8712	rs2462833	0.830844	17	45587956	T	C	0.166355	17:45587956-45587956	T	upstream_gene_variant	MODIFIER	-	ENSG00000291175	Transcript	ENST00000807338.1	lncRNA	-	-	-	-	-	-	-	-	-	-	-	4.515	0.411273	-
NSF/MAPT/KANSL1	rs8712	rs2462833	0.830844	17	45587956	T	C	0.166355	17:45587956-45587956	T	upstream_gene_variant	MODIFIER	-	ENSG00000291175	Transcript	ENST00000807339.1	lncRNA	-	-	-	-	-	-	-	-	-	-	-	4.515	0.411273	-
NSF/MAPT/KANSL1	rs8712	rs2462833	0.830844	17	45587956	T	C	0.166355	17:45587956-45587956	T	upstream_gene_variant	MODIFIER	-	ENSG00000291175	Transcript	ENST00000807340.1	lncRNA	-	-	-	-	-	-	-	-	-	-	-	4.515	0.411273	-
NSF/MAPT/KANSL1	rs8712	rs2462833	0.830844	17	45587956	T	C	0.166355	17:45587956-45587956	T	upstream_gene_variant	MODIFIER	-	ENSG00000291175	Transcript	ENST00000807328.1	lncRNA	-	-	-	-	-	-	-	-	-	-	-	4.515	0.411273	-
NSF/MAPT/KANSL1	rs8712	rs2462833	0.830844	17	45587956	T	C	0.166355	17:45587956-45587956	T	upstream_gene_variant	MODIFIER	-	ENSG00000291175	Transcript	ENST00000807329.1	lncRNA	-	-	-	-	-	-	-	-	-	-	-	4.515	0.411273	-
NSF/MAPT/KANSL1	rs8712	rs2462833	0.830844	17	45587956	T	C	0.166355	17:45587956-45587956	T	upstream_gene_variant	MODIFIER	-	ENSG00000291175	Transcript	ENST00000807330.1	lncRNA	-	-	-	-	-	-	-	-	-	-	-	4.515	0.411273	-
NSF/MAPT/KANSL1	rs8712	rs2462833	0.830844	17	45587956	T	C	0.166355	17:45587956-45587956	T	upstream_gene_variant	MODIFIER	-	ENSG00000291175	Transcript	ENST00000807331.1	lncRNA	-	-	-	-	-	-	-	-	-	-	-	4.515	0.411273	-
NSF/MAPT/KANSL1	rs8712	rs2462833	0.830844	17	45587956	T	C	0.166355	17:45587956-45587956	T	upstream_gene_variant	MODIFIER	-	ENSG00000291175	Transcript	ENST00000807332.1	lncRNA	-	-	-	-	-	-	-	-	-	-	-	4.515	0.411273	-
NSF/MAPT/KANSL1	rs8712	rs2462833	0.830844	17	45587956	T	C	0.166355	17:45587956-45587956	T	upstream_gene_variant	MODIFIER	-	ENSG00000291175	Transcript	ENST00000807341.1	lncRNA	-	-	-	-	-	-	-	-	-	-	-	4.515	0.411273	-
NSF/MAPT/KANSL1	rs8712	rs2462833	0.830844	17	45587956	T	C	0.166355	17:45587956-45587956	T	upstream_gene_variant	MODIFIER	-	ENSG00000291175	Transcript	ENST00000807334.1	lncRNA	-	-	-	-	-	-	-	-	-	-	-	4.515	0.411273	-
NSF/MAPT/KANSL1	rs8712	rs2462833	0.830844	17	45587956	T	C	0.166355	17:45587956-45587956	T	upstream_gene_variant	MODIFIER	-	ENSG00000291175	Transcript	ENST00000807342.1	lncRNA	-	-	-	-	-	-	-	-	-	-	-	4.515	0.411273	-
NSF/MAPT/KANSL1	rs8712	rs1724397	0.856996	17	45588443	T	C	0.163567	17:45588443-45588443	T	upstream_gene_variant	MODIFIER	-	ENSG00000285668	Transcript	ENST00000807769.1	lncRNA	-	-	-	-	-	-	-	-	-	-	-	5.271	0.481521	-
NSF/MAPT/KANSL1	rs8712	rs1724397	0.856996	17	45588443	T	C	0.163567	17:45588443-45588443	T	upstream_gene_variant	MODIFIER	-	ENSG00000280022	Transcript	ENST00000625174.1	TEC	-	-	-	-	-	-	-	-	-	-	-	5.271	0.481521	-
NSF/MAPT/KANSL1	rs8712	rs1724397	0.856996	17	45588443	T	C	0.163567	17:45588443-45588443	T	upstream_gene_variant	MODIFIER	-	ENSG00000291175	Transcript	ENST00000807346.1	lncRNA	-	-	-	-	-	-	-	-	-	-	-	5.271	0.481521	-
NSF/MAPT/KANSL1	rs8712	rs1724397	0.856996	17	45588443	T	C	0.163567	17:45588443-45588443	T	upstream_gene_variant	MODIFIER	-	ENSG00000291175	Transcript	ENST00000701132.2	lncRNA	-	-	-	-	-	-	-	-	-	-	-	5.271	0.481521	-
NSF/MAPT/KANSL1	rs8712	rs1724397	0.856996	17	45588443	T	C	0.163567	17:45588443-45588443	T	upstream_gene_variant	MODIFIER	-	ENSG00000291175	Transcript	ENST00000717223.1	lncRNA	-	-	-	-	-	-	-	-	-	-	-	5.271	0.481521	-
NSF/MAPT/KANSL1	rs8712	rs1724397	0.856996	17	45588443	T	C	0.163567	17:45588443-45588443	T	upstream_gene_variant	MODIFIER	-	ENSG00000285668	Transcript	ENST00000650501.1	lncRNA	-	-	-	-	-	-	-	-	-	-	-	5.271	0.481521	-
NSF/MAPT/KANSL1	rs8712	rs1724397	0.856996	17	45588443	T	C	0.163567	17:45588443-45588443	T	upstream_gene_variant	MODIFIER	-	ENSG00000291175	Transcript	ENST00000686949.1	lncRNA	-	-	-	-	-	-	-	-	-	-	-	5.271	0.481521	-
NSF/MAPT/KANSL1	rs8712	rs1724397	0.856996	17	45588443	T	C	0.163567	17:45588443-45588443	T	upstream_gene_variant	MODIFIER	-	ENSG00000291175	Transcript	ENST00000807341.1	lncRNA	-	-	-	-	-	-	-	-	-	-	-	5.271	0.481521	-
NSF/MAPT/KANSL1	rs8712	rs1724397	0.856996	17	45588443	T	C	0.163567	17:45588443-45588443	T	upstream_gene_variant	MODIFIER	-	ENSG00000291175	Transcript	ENST00000807342.1	lncRNA	-	-	-	-	-	-	-	-	-	-	-	5.271	0.481521	-
NSF/MAPT/KANSL1	rs8712	rs1724397	0.856996	17	45588443	T	C	0.163567	17:45588443-45588443	T	upstream_gene_variant	MODIFIER	-	ENSG00000291175	Transcript	ENST00000807343.1	lncRNA	-	-	-	-	-	-	-	-	-	-	-	5.271	0.481521	-
NSF/MAPT/KANSL1	rs8712	rs1724397	0.856996	17	45588443	T	C	0.163567	17:45588443-45588443	T	upstream_gene_variant	MODIFIER	-	ENSG00000291175	Transcript	ENST00000807344.1	lncRNA	-	-	-	-	-	-	-	-	-	-	-	5.271	0.481521	-
NSF/MAPT/KANSL1	rs8712	rs1724397	0.856996	17	45588443	T	C	0.163567	17:45588443-45588443	T	upstream_gene_variant	MODIFIER	-	ENSG00000291175	Transcript	ENST00000807345.1	lncRNA	-	-	-	-	-	-	-	-	-	-	-	5.271	0.481521	-
NSF/MAPT/KANSL1	rs8712	rs1724397	0.856996	17	45588443	T	C	0.163567	17:45588443-45588443	T	upstream_gene_variant	MODIFIER	-	ENSG00000291175	Transcript	ENST00000807347.1	lncRNA	-	-	-	-	-	-	-	-	-	-	-	5.271	0.481521	-
NSF/MAPT/KANSL1	rs8712	rs1724397	0.856996	17	45588443	T	C	0.163567	17:45588443-45588443	T	upstream_gene_variant	MODIFIER	-	ENSG00000291175	Transcript	ENST00000807348.1	lncRNA	-	-	-	-	-	-	-	-	-	-	-	5.271	0.481521	-
NSF/MAPT/KANSL1	rs8712	rs1724397	0.856996	17	45588443	T	C	0.163567	17:45588443-45588443	T	upstream_gene_variant	MODIFIER	-	ENSG00000291175	Transcript	ENST00000807349.1	lncRNA	-	-	-	-	-	-	-	-	-	-	-	5.271	0.481521	-
NSF/MAPT/KANSL1	rs8712	rs1724397	0.856996	17	45588443	T	C	0.163567	17:45588443-45588443	T	upstream_gene_variant	MODIFIER	-	ENSG00000291175	Transcript	ENST00000807350.1	lncRNA	-	-	-	-	-	-	-	-	-	-	-	5.271	0.481521	-
NSF/MAPT/KANSL1	rs8712	rs1724397	0.856996	17	45588443	T	C	0.163567	17:45588443-45588443	T	upstream_gene_variant	MODIFIER	-	ENSG00000291175	Transcript	ENST00000807351.1	lncRNA	-	-	-	-	-	-	-	-	-	-	-	5.271	0.481521	-
NSF/MAPT/KANSL1	rs8712	rs1724397	0.856996	17	45588443	T	C	0.163567	17:45588443-45588443	T	upstream_gene_variant	MODIFIER	-	ENSG00000291175	Transcript	ENST00000807352.1	lncRNA	-	-	-	-	-	-	-	-	-	-	-	5.271	0.481521	-
NSF/MAPT/KANSL1	rs8712	rs1724397	0.856996	17	45588443	T	C	0.163567	17:45588443-45588443	T	upstream_gene_variant	MODIFIER	-	ENSG00000291175	Transcript	ENST00000807353.1	lncRNA	-	-	-	-	-	-	-	-	-	-	-	5.271	0.481521	-
NSF/MAPT/KANSL1	rs8712	rs1724397	0.856996	17	45588443	T	C	0.163567	17:45588443-45588443	T	upstream_gene_variant	MODIFIER	-	ENSG00000291175	Transcript	ENST00000807354.1	lncRNA	-	-	-	-	-	-	-	-	-	-	-	5.271	0.481521	-
NSF/MAPT/KANSL1	rs8712	rs1724397	0.856996	17	45588443	T	C	0.163567	17:45588443-45588443	T	upstream_gene_variant	MODIFIER	-	ENSG00000291175	Transcript	ENST00000807355.1	lncRNA	-	-	-	-	-	-	-	-	-	-	-	5.271	0.481521	-
NSF/MAPT/KANSL1	rs8712	rs1724397	0.856996	17	45588443	T	C	0.163567	17:45588443-45588443	T	upstream_gene_variant	MODIFIER	-	ENSG00000291175	Transcript	ENST00000807356.1	lncRNA	-	-	-	-	-	-	-	-	-	-	-	5.271	0.481521	-
NSF/MAPT/KANSL1	rs8712	rs1724397	0.856996	17	45588443	T	C	0.163567	17:45588443-45588443	T	upstream_gene_variant	MODIFIER	-	ENSG00000291175	Transcript	ENST00000807357.1	lncRNA	-	-	-	-	-	-	-	-	-	-	-	5.271	0.481521	-
NSF/MAPT/KANSL1	rs8712	rs1724397	0.856996	17	45588443	T	C	0.163567	17:45588443-45588443	T	non_coding_transcript_exon_variant	MODIFIER	-	ENSG00000304996	Transcript	ENST00000807597.1	lncRNA	2/2	-	341	-	-	-	-	-	-	-	-	5.271	0.481521	-
NSF/MAPT/KANSL1	rs8712	rs1724397	0.856996	17	45588443	T	C	0.163567	17:45588443-45588443	T	non_coding_transcript_exon_variant	MODIFIER	-	ENSG00000304996	Transcript	ENST00000807598.1	lncRNA	2/2	-	179	-	-	-	-	-	-	-	-	5.271	0.481521	-
NSF/MAPT/KANSL1	rs8712	rs1724397	0.856996	17	45588443	T	C	0.163567	17:45588443-45588443	T	non_coding_transcript_exon_variant	MODIFIER	-	ENSG00000304996	Transcript	ENST00000807599.1	lncRNA	2/2	-	882	-	-	-	-	-	-	-	-	5.271	0.481521	-
NSF/MAPT/KANSL1	rs8712	rs1724397	0.856996	17	45588443	T	C	0.163567	17:45588443-45588443	T	downstream_gene_variant	MODIFIER	DND1P1	ENSG00000264070	Transcript	ENST00000580842.1	transcribed_processed_pseudogene	-	-	-	-	-	-	-	-	-	-	-	5.271	0.481521	-
NSF/MAPT/KANSL1	rs8712	rs1724397	0.856996	17	45588443	T	C	0.163567	17:45588443-45588443	T	upstream_gene_variant	MODIFIER	-	ENSG00000291175	Transcript	ENST00000807334.1	lncRNA	-	-	-	-	-	-	-	-	-	-	-	5.271	0.481521	-
NSF/MAPT/KANSL1	rs8712	rs1724397	0.856996	17	45588443	T	C	0.163567	17:45588443-45588443	T	upstream_gene_variant	MODIFIER	-	ENSG00000291175	Transcript	ENST00000807335.1	lncRNA	-	-	-	-	-	-	-	-	-	-	-	5.271	0.481521	-
NSF/MAPT/KANSL1	rs8712	rs1724397	0.856996	17	45588443	T	C	0.163567	17:45588443-45588443	T	upstream_gene_variant	MODIFIER	-	ENSG00000291175	Transcript	ENST00000807336.1	lncRNA	-	-	-	-	-	-	-	-	-	-	-	5.271	0.481521	-
NSF/MAPT/KANSL1	rs8712	rs1724397	0.856996	17	45588443	T	C	0.163567	17:45588443-45588443	T	upstream_gene_variant	MODIFIER	-	ENSG00000291175	Transcript	ENST00000807337.1	lncRNA	-	-	-	-	-	-	-	-	-	-	-	5.271	0.481521	-
NSF/MAPT/KANSL1	rs8712	rs1724397	0.856996	17	45588443	T	C	0.163567	17:45588443-45588443	T	upstream_gene_variant	MODIFIER	-	ENSG00000291175	Transcript	ENST00000807338.1	lncRNA	-	-	-	-	-	-	-	-	-	-	-	5.271	0.481521	-
NSF/MAPT/KANSL1	rs8712	rs1724397	0.856996	17	45588443	T	C	0.163567	17:45588443-45588443	T	upstream_gene_variant	MODIFIER	-	ENSG00000291175	Transcript	ENST00000807326.1	lncRNA	-	-	-	-	-	-	-	-	-	-	-	5.271	0.481521	-
NSF/MAPT/KANSL1	rs8712	rs1724397	0.856996	17	45588443	T	C	0.163567	17:45588443-45588443	T	upstream_gene_variant	MODIFIER	-	ENSG00000291175	Transcript	ENST00000807327.1	lncRNA	-	-	-	-	-	-	-	-	-	-	-	5.271	0.481521	-
NSF/MAPT/KANSL1	rs8712	rs1724397	0.856996	17	45588443	T	C	0.163567	17:45588443-45588443	T	upstream_gene_variant	MODIFIER	-	ENSG00000291175	Transcript	ENST00000807328.1	lncRNA	-	-	-	-	-	-	-	-	-	-	-	5.271	0.481521	-
NSF/MAPT/KANSL1	rs8712	rs1724397	0.856996	17	45588443	T	C	0.163567	17:45588443-45588443	T	upstream_gene_variant	MODIFIER	-	ENSG00000291175	Transcript	ENST00000807329.1	lncRNA	-	-	-	-	-	-	-	-	-	-	-	5.271	0.481521	-
NSF/MAPT/KANSL1	rs8712	rs1724397	0.856996	17	45588443	T	C	0.163567	17:45588443-45588443	T	upstream_gene_variant	MODIFIER	-	ENSG00000291175	Transcript	ENST00000807330.1	lncRNA	-	-	-	-	-	-	-	-	-	-	-	5.271	0.481521	-
NSF/MAPT/KANSL1	rs8712	rs1724397	0.856996	17	45588443	T	C	0.163567	17:45588443-45588443	T	upstream_gene_variant	MODIFIER	-	ENSG00000291175	Transcript	ENST00000807331.1	lncRNA	-	-	-	-	-	-	-	-	-	-	-	5.271	0.481521	-
NSF/MAPT/KANSL1	rs8712	rs1724397	0.856996	17	45588443	T	C	0.163567	17:45588443-45588443	T	upstream_gene_variant	MODIFIER	-	ENSG00000291175	Transcript	ENST00000807332.1	lncRNA	-	-	-	-	-	-	-	-	-	-	-	5.271	0.481521	-
NSF/MAPT/KANSL1	rs8712	rs1724397	0.856996	17	45588443	T	C	0.163567	17:45588443-45588443	T	upstream_gene_variant	MODIFIER	-	ENSG00000291175	Transcript	ENST00000807333.1	lncRNA	-	-	-	-	-	-	-	-	-	-	-	5.271	0.481521	-
NSF/MAPT/KANSL1	rs8712	rs1724397	0.856996	17	45588443	T	C	0.163567	17:45588443-45588443	T	upstream_gene_variant	MODIFIER	-	ENSG00000291175	Transcript	ENST00000807339.1	lncRNA	-	-	-	-	-	-	-	-	-	-	-	5.271	0.481521	-
NSF/MAPT/KANSL1	rs8712	rs1724397	0.856996	17	45588443	T	C	0.163567	17:45588443-45588443	T	upstream_gene_variant	MODIFIER	-	ENSG00000291175	Transcript	ENST00000807340.1	lncRNA	-	-	-	-	-	-	-	-	-	-	-	5.271	0.481521	-
NSF/MAPT/KANSL1	rs8712	rs1724398	0.857479	17	45588472	G	A	0.163246	17:45588472-45588472	G	downstream_gene_variant	MODIFIER	DND1P1	ENSG00000264070	Transcript	ENST00000580842.1	transcribed_processed_pseudogene	-	-	-	-	-	-	-	-	-	-	-	9.682	0.942362	-
NSF/MAPT/KANSL1	rs8712	rs1724398	0.857479	17	45588472	G	A	0.163246	17:45588472-45588472	G	upstream_gene_variant	MODIFIER	-	ENSG00000291175	Transcript	ENST00000686949.1	lncRNA	-	-	-	-	-	-	-	-	-	-	-	9.682	0.942362	-
NSF/MAPT/KANSL1	rs8712	rs1724398	0.857479	17	45588472	G	A	0.163246	17:45588472-45588472	G	upstream_gene_variant	MODIFIER	-	ENSG00000291175	Transcript	ENST00000701132.2	lncRNA	-	-	-	-	-	-	-	-	-	-	-	9.682	0.942362	-
NSF/MAPT/KANSL1	rs8712	rs1724398	0.857479	17	45588472	G	A	0.163246	17:45588472-45588472	G	upstream_gene_variant	MODIFIER	-	ENSG00000280022	Transcript	ENST00000625174.1	TEC	-	-	-	-	-	-	-	-	-	-	-	9.682	0.942362	-
NSF/MAPT/KANSL1	rs8712	rs1724398	0.857479	17	45588472	G	A	0.163246	17:45588472-45588472	G	upstream_gene_variant	MODIFIER	-	ENSG00000285668	Transcript	ENST00000650501.1	lncRNA	-	-	-	-	-	-	-	-	-	-	-	9.682	0.942362	-
NSF/MAPT/KANSL1	rs8712	rs1724398	0.857479	17	45588472	G	A	0.163246	17:45588472-45588472	G	upstream_gene_variant	MODIFIER	-	ENSG00000291175	Transcript	ENST00000807338.1	lncRNA	-	-	-	-	-	-	-	-	-	-	-	9.682	0.942362	-
NSF/MAPT/KANSL1	rs8712	rs1724398	0.857479	17	45588472	G	A	0.163246	17:45588472-45588472	G	upstream_gene_variant	MODIFIER	-	ENSG00000291175	Transcript	ENST00000807339.1	lncRNA	-	-	-	-	-	-	-	-	-	-	-	9.682	0.942362	-
NSF/MAPT/KANSL1	rs8712	rs1724398	0.857479	17	45588472	G	A	0.163246	17:45588472-45588472	G	upstream_gene_variant	MODIFIER	-	ENSG00000291175	Transcript	ENST00000807340.1	lncRNA	-	-	-	-	-	-	-	-	-	-	-	9.682	0.942362	-
NSF/MAPT/KANSL1	rs8712	rs1724398	0.857479	17	45588472	G	A	0.163246	17:45588472-45588472	G	upstream_gene_variant	MODIFIER	-	ENSG00000291175	Transcript	ENST00000807341.1	lncRNA	-	-	-	-	-	-	-	-	-	-	-	9.682	0.942362	-
NSF/MAPT/KANSL1	rs8712	rs1724398	0.857479	17	45588472	G	A	0.163246	17:45588472-45588472	G	upstream_gene_variant	MODIFIER	-	ENSG00000291175	Transcript	ENST00000807342.1	lncRNA	-	-	-	-	-	-	-	-	-	-	-	9.682	0.942362	-
NSF/MAPT/KANSL1	rs8712	rs1724398	0.857479	17	45588472	G	A	0.163246	17:45588472-45588472	G	upstream_gene_variant	MODIFIER	-	ENSG00000291175	Transcript	ENST00000807355.1	lncRNA	-	-	-	-	-	-	-	-	-	-	-	9.682	0.942362	-
NSF/MAPT/KANSL1	rs8712	rs1724398	0.857479	17	45588472	G	A	0.163246	17:45588472-45588472	G	upstream_gene_variant	MODIFIER	-	ENSG00000291175	Transcript	ENST00000807343.1	lncRNA	-	-	-	-	-	-	-	-	-	-	-	9.682	0.942362	-
NSF/MAPT/KANSL1	rs8712	rs1724398	0.857479	17	45588472	G	A	0.163246	17:45588472-45588472	G	upstream_gene_variant	MODIFIER	-	ENSG00000291175	Transcript	ENST00000807344.1	lncRNA	-	-	-	-	-	-	-	-	-	-	-	9.682	0.942362	-
NSF/MAPT/KANSL1	rs8712	rs1724398	0.857479	17	45588472	G	A	0.163246	17:45588472-45588472	G	upstream_gene_variant	MODIFIER	-	ENSG00000291175	Transcript	ENST00000807345.1	lncRNA	-	-	-	-	-	-	-	-	-	-	-	9.682	0.942362	-
NSF/MAPT/KANSL1	rs8712	rs1724398	0.857479	17	45588472	G	A	0.163246	17:45588472-45588472	G	upstream_gene_variant	MODIFIER	-	ENSG00000291175	Transcript	ENST00000807346.1	lncRNA	-	-	-	-	-	-	-	-	-	-	-	9.682	0.942362	-
NSF/MAPT/KANSL1	rs8712	rs1724398	0.857479	17	45588472	G	A	0.163246	17:45588472-45588472	G	upstream_gene_variant	MODIFIER	-	ENSG00000291175	Transcript	ENST00000807347.1	lncRNA	-	-	-	-	-	-	-	-	-	-	-	9.682	0.942362	-
NSF/MAPT/KANSL1	rs8712	rs1724398	0.857479	17	45588472	G	A	0.163246	17:45588472-45588472	G	upstream_gene_variant	MODIFIER	-	ENSG00000291175	Transcript	ENST00000807348.1	lncRNA	-	-	-	-	-	-	-	-	-	-	-	9.682	0.942362	-
NSF/MAPT/KANSL1	rs8712	rs1724398	0.857479	17	45588472	G	A	0.163246	17:45588472-45588472	G	upstream_gene_variant	MODIFIER	-	ENSG00000291175	Transcript	ENST00000807349.1	lncRNA	-	-	-	-	-	-	-	-	-	-	-	9.682	0.942362	-
NSF/MAPT/KANSL1	rs8712	rs1724398	0.857479	17	45588472	G	A	0.163246	17:45588472-45588472	G	upstream_gene_variant	MODIFIER	-	ENSG00000291175	Transcript	ENST00000807350.1	lncRNA	-	-	-	-	-	-	-	-	-	-	-	9.682	0.942362	-
NSF/MAPT/KANSL1	rs8712	rs1724398	0.857479	17	45588472	G	A	0.163246	17:45588472-45588472	G	upstream_gene_variant	MODIFIER	-	ENSG00000291175	Transcript	ENST00000807351.1	lncRNA	-	-	-	-	-	-	-	-	-	-	-	9.682	0.942362	-
NSF/MAPT/KANSL1	rs8712	rs1724398	0.857479	17	45588472	G	A	0.163246	17:45588472-45588472	G	upstream_gene_variant	MODIFIER	-	ENSG00000291175	Transcript	ENST00000807352.1	lncRNA	-	-	-	-	-	-	-	-	-	-	-	9.682	0.942362	-
NSF/MAPT/KANSL1	rs8712	rs1724398	0.857479	17	45588472	G	A	0.163246	17:45588472-45588472	G	upstream_gene_variant	MODIFIER	-	ENSG00000291175	Transcript	ENST00000807353.1	lncRNA	-	-	-	-	-	-	-	-	-	-	-	9.682	0.942362	-
NSF/MAPT/KANSL1	rs8712	rs1724398	0.857479	17	45588472	G	A	0.163246	17:45588472-45588472	G	upstream_gene_variant	MODIFIER	-	ENSG00000291175	Transcript	ENST00000807354.1	lncRNA	-	-	-	-	-	-	-	-	-	-	-	9.682	0.942362	-
NSF/MAPT/KANSL1	rs8712	rs1724398	0.857479	17	45588472	G	A	0.163246	17:45588472-45588472	G	upstream_gene_variant	MODIFIER	-	ENSG00000291175	Transcript	ENST00000807328.1	lncRNA	-	-	-	-	-	-	-	-	-	-	-	9.682	0.942362	-
NSF/MAPT/KANSL1	rs8712	rs1724398	0.857479	17	45588472	G	A	0.163246	17:45588472-45588472	G	upstream_gene_variant	MODIFIER	-	ENSG00000291175	Transcript	ENST00000807356.1	lncRNA	-	-	-	-	-	-	-	-	-	-	-	9.682	0.942362	-
NSF/MAPT/KANSL1	rs8712	rs1724398	0.857479	17	45588472	G	A	0.163246	17:45588472-45588472	G	upstream_gene_variant	MODIFIER	-	ENSG00000291175	Transcript	ENST00000807357.1	lncRNA	-	-	-	-	-	-	-	-	-	-	-	9.682	0.942362	-
NSF/MAPT/KANSL1	rs8712	rs1724398	0.857479	17	45588472	G	A	0.163246	17:45588472-45588472	G	non_coding_transcript_exon_variant	MODIFIER	-	ENSG00000304996	Transcript	ENST00000807597.1	lncRNA	2/2	-	370	-	-	-	-	-	-	-	-	9.682	0.942362	-
NSF/MAPT/KANSL1	rs8712	rs1724398	0.857479	17	45588472	G	A	0.163246	17:45588472-45588472	G	non_coding_transcript_exon_variant	MODIFIER	-	ENSG00000304996	Transcript	ENST00000807598.1	lncRNA	2/2	-	208	-	-	-	-	-	-	-	-	9.682	0.942362	-
NSF/MAPT/KANSL1	rs8712	rs1724398	0.857479	17	45588472	G	A	0.163246	17:45588472-45588472	G	non_coding_transcript_exon_variant	MODIFIER	-	ENSG00000304996	Transcript	ENST00000807599.1	lncRNA	2/2	-	911	-	-	-	-	-	-	-	-	9.682	0.942362	-
NSF/MAPT/KANSL1	rs8712	rs1724398	0.857479	17	45588472	G	A	0.163246	17:45588472-45588472	G	upstream_gene_variant	MODIFIER	-	ENSG00000285668	Transcript	ENST00000807769.1	lncRNA	-	-	-	-	-	-	-	-	-	-	-	9.682	0.942362	-
NSF/MAPT/KANSL1	rs8712	rs1724398	0.857479	17	45588472	G	A	0.163246	17:45588472-45588472	G	upstream_gene_variant	MODIFIER	-	ENSG00000291175	Transcript	ENST00000807335.1	lncRNA	-	-	-	-	-	-	-	-	-	-	-	9.682	0.942362	-
NSF/MAPT/KANSL1	rs8712	rs1724398	0.857479	17	45588472	G	A	0.163246	17:45588472-45588472	G	upstream_gene_variant	MODIFIER	-	ENSG00000291175	Transcript	ENST00000807336.1	lncRNA	-	-	-	-	-	-	-	-	-	-	-	9.682	0.942362	-
NSF/MAPT/KANSL1	rs8712	rs1724398	0.857479	17	45588472	G	A	0.163246	17:45588472-45588472	G	upstream_gene_variant	MODIFIER	-	ENSG00000291175	Transcript	ENST00000807337.1	lncRNA	-	-	-	-	-	-	-	-	-	-	-	9.682	0.942362	-
NSF/MAPT/KANSL1	rs8712	rs1724398	0.857479	17	45588472	G	A	0.163246	17:45588472-45588472	G	upstream_gene_variant	MODIFIER	-	ENSG00000291175	Transcript	ENST00000717223.1	lncRNA	-	-	-	-	-	-	-	-	-	-	-	9.682	0.942362	-
NSF/MAPT/KANSL1	rs8712	rs1724398	0.857479	17	45588472	G	A	0.163246	17:45588472-45588472	G	upstream_gene_variant	MODIFIER	-	ENSG00000291175	Transcript	ENST00000807326.1	lncRNA	-	-	-	-	-	-	-	-	-	-	-	9.682	0.942362	-
NSF/MAPT/KANSL1	rs8712	rs1724398	0.857479	17	45588472	G	A	0.163246	17:45588472-45588472	G	upstream_gene_variant	MODIFIER	-	ENSG00000291175	Transcript	ENST00000807327.1	lncRNA	-	-	-	-	-	-	-	-	-	-	-	9.682	0.942362	-
NSF/MAPT/KANSL1	rs8712	rs1724398	0.857479	17	45588472	G	A	0.163246	17:45588472-45588472	G	upstream_gene_variant	MODIFIER	-	ENSG00000291175	Transcript	ENST00000807332.1	lncRNA	-	-	-	-	-	-	-	-	-	-	-	9.682	0.942362	-
NSF/MAPT/KANSL1	rs8712	rs1724398	0.857479	17	45588472	G	A	0.163246	17:45588472-45588472	G	upstream_gene_variant	MODIFIER	-	ENSG00000291175	Transcript	ENST00000807329.1	lncRNA	-	-	-	-	-	-	-	-	-	-	-	9.682	0.942362	-
NSF/MAPT/KANSL1	rs8712	rs1724398	0.857479	17	45588472	G	A	0.163246	17:45588472-45588472	G	upstream_gene_variant	MODIFIER	-	ENSG00000291175	Transcript	ENST00000807330.1	lncRNA	-	-	-	-	-	-	-	-	-	-	-	9.682	0.942362	-
NSF/MAPT/KANSL1	rs8712	rs1724398	0.857479	17	45588472	G	A	0.163246	17:45588472-45588472	G	upstream_gene_variant	MODIFIER	-	ENSG00000291175	Transcript	ENST00000807331.1	lncRNA	-	-	-	-	-	-	-	-	-	-	-	9.682	0.942362	-
NSF/MAPT/KANSL1	rs8712	rs1724398	0.857479	17	45588472	G	A	0.163246	17:45588472-45588472	G	upstream_gene_variant	MODIFIER	-	ENSG00000291175	Transcript	ENST00000807333.1	lncRNA	-	-	-	-	-	-	-	-	-	-	-	9.682	0.942362	-
NSF/MAPT/KANSL1	rs8712	rs1724398	0.857479	17	45588472	G	A	0.163246	17:45588472-45588472	G	upstream_gene_variant	MODIFIER	-	ENSG00000291175	Transcript	ENST00000807334.1	lncRNA	-	-	-	-	-	-	-	-	-	-	-	9.682	0.942362	-
NSF/MAPT/KANSL1	rs8712	rs62064395	0.857988	17	45588635	C	A	0.167673	17:45588635-45588635	C	upstream_gene_variant	MODIFIER	-	ENSG00000291175	Transcript	ENST00000807340.1	lncRNA	-	-	-	-	-	-	-	-	-	-	-	7.831	0.749989	-
NSF/MAPT/KANSL1	rs8712	rs62064395	0.857988	17	45588635	C	A	0.167673	17:45588635-45588635	C	downstream_gene_variant	MODIFIER	DND1P1	ENSG00000264070	Transcript	ENST00000580842.1	transcribed_processed_pseudogene	-	-	-	-	-	-	-	-	-	-	-	7.831	0.749989	-
NSF/MAPT/KANSL1	rs8712	rs62064395	0.857988	17	45588635	C	A	0.167673	17:45588635-45588635	C	upstream_gene_variant	MODIFIER	-	ENSG00000280022	Transcript	ENST00000625174.1	TEC	-	-	-	-	-	-	-	-	-	-	-	7.831	0.749989	-
NSF/MAPT/KANSL1	rs8712	rs62064395	0.857988	17	45588635	C	A	0.167673	17:45588635-45588635	C	upstream_gene_variant	MODIFIER	-	ENSG00000285668	Transcript	ENST00000650501.1	lncRNA	-	-	-	-	-	-	-	-	-	-	-	7.831	0.749989	-
NSF/MAPT/KANSL1	rs8712	rs62064395	0.857988	17	45588635	C	A	0.167673	17:45588635-45588635	C	upstream_gene_variant	MODIFIER	-	ENSG00000291175	Transcript	ENST00000807336.1	lncRNA	-	-	-	-	-	-	-	-	-	-	-	7.831	0.749989	-
NSF/MAPT/KANSL1	rs8712	rs62064395	0.857988	17	45588635	C	A	0.167673	17:45588635-45588635	C	upstream_gene_variant	MODIFIER	-	ENSG00000291175	Transcript	ENST00000807337.1	lncRNA	-	-	-	-	-	-	-	-	-	-	-	7.831	0.749989	-
NSF/MAPT/KANSL1	rs8712	rs62064395	0.857988	17	45588635	C	A	0.167673	17:45588635-45588635	C	upstream_gene_variant	MODIFIER	-	ENSG00000291175	Transcript	ENST00000807338.1	lncRNA	-	-	-	-	-	-	-	-	-	-	-	7.831	0.749989	-
NSF/MAPT/KANSL1	rs8712	rs62064395	0.857988	17	45588635	C	A	0.167673	17:45588635-45588635	C	upstream_gene_variant	MODIFIER	-	ENSG00000291175	Transcript	ENST00000807339.1	lncRNA	-	-	-	-	-	-	-	-	-	-	-	7.831	0.749989	-
NSF/MAPT/KANSL1	rs8712	rs62064395	0.857988	17	45588635	C	A	0.167673	17:45588635-45588635	C	upstream_gene_variant	MODIFIER	-	ENSG00000291175	Transcript	ENST00000807353.1	lncRNA	-	-	-	-	-	-	-	-	-	-	-	7.831	0.749989	-
NSF/MAPT/KANSL1	rs8712	rs62064395	0.857988	17	45588635	C	A	0.167673	17:45588635-45588635	C	upstream_gene_variant	MODIFIER	-	ENSG00000291175	Transcript	ENST00000807341.1	lncRNA	-	-	-	-	-	-	-	-	-	-	-	7.831	0.749989	-
NSF/MAPT/KANSL1	rs8712	rs62064395	0.857988	17	45588635	C	A	0.167673	17:45588635-45588635	C	upstream_gene_variant	MODIFIER	-	ENSG00000291175	Transcript	ENST00000807342.1	lncRNA	-	-	-	-	-	-	-	-	-	-	-	7.831	0.749989	-
NSF/MAPT/KANSL1	rs8712	rs62064395	0.857988	17	45588635	C	A	0.167673	17:45588635-45588635	C	upstream_gene_variant	MODIFIER	-	ENSG00000291175	Transcript	ENST00000807343.1	lncRNA	-	-	-	-	-	-	-	-	-	-	-	7.831	0.749989	-
NSF/MAPT/KANSL1	rs8712	rs62064395	0.857988	17	45588635	C	A	0.167673	17:45588635-45588635	C	upstream_gene_variant	MODIFIER	-	ENSG00000291175	Transcript	ENST00000807344.1	lncRNA	-	-	-	-	-	-	-	-	-	-	-	7.831	0.749989	-
NSF/MAPT/KANSL1	rs8712	rs62064395	0.857988	17	45588635	C	A	0.167673	17:45588635-45588635	C	upstream_gene_variant	MODIFIER	-	ENSG00000291175	Transcript	ENST00000807345.1	lncRNA	-	-	-	-	-	-	-	-	-	-	-	7.831	0.749989	-
NSF/MAPT/KANSL1	rs8712	rs62064395	0.857988	17	45588635	C	A	0.167673	17:45588635-45588635	C	upstream_gene_variant	MODIFIER	-	ENSG00000291175	Transcript	ENST00000807346.1	lncRNA	-	-	-	-	-	-	-	-	-	-	-	7.831	0.749989	-
NSF/MAPT/KANSL1	rs8712	rs62064395	0.857988	17	45588635	C	A	0.167673	17:45588635-45588635	C	upstream_gene_variant	MODIFIER	-	ENSG00000291175	Transcript	ENST00000807347.1	lncRNA	-	-	-	-	-	-	-	-	-	-	-	7.831	0.749989	-
NSF/MAPT/KANSL1	rs8712	rs62064395	0.857988	17	45588635	C	A	0.167673	17:45588635-45588635	C	upstream_gene_variant	MODIFIER	-	ENSG00000291175	Transcript	ENST00000807348.1	lncRNA	-	-	-	-	-	-	-	-	-	-	-	7.831	0.749989	-
NSF/MAPT/KANSL1	rs8712	rs62064395	0.857988	17	45588635	C	A	0.167673	17:45588635-45588635	C	upstream_gene_variant	MODIFIER	-	ENSG00000291175	Transcript	ENST00000807349.1	lncRNA	-	-	-	-	-	-	-	-	-	-	-	7.831	0.749989	-
NSF/MAPT/KANSL1	rs8712	rs62064395	0.857988	17	45588635	C	A	0.167673	17:45588635-45588635	C	upstream_gene_variant	MODIFIER	-	ENSG00000291175	Transcript	ENST00000807350.1	lncRNA	-	-	-	-	-	-	-	-	-	-	-	7.831	0.749989	-
NSF/MAPT/KANSL1	rs8712	rs62064395	0.857988	17	45588635	C	A	0.167673	17:45588635-45588635	C	upstream_gene_variant	MODIFIER	-	ENSG00000291175	Transcript	ENST00000807351.1	lncRNA	-	-	-	-	-	-	-	-	-	-	-	7.831	0.749989	-
NSF/MAPT/KANSL1	rs8712	rs62064395	0.857988	17	45588635	C	A	0.167673	17:45588635-45588635	C	upstream_gene_variant	MODIFIER	-	ENSG00000291175	Transcript	ENST00000807352.1	lncRNA	-	-	-	-	-	-	-	-	-	-	-	7.831	0.749989	-
NSF/MAPT/KANSL1	rs8712	rs62064395	0.857988	17	45588635	C	A	0.167673	17:45588635-45588635	C	upstream_gene_variant	MODIFIER	-	ENSG00000291175	Transcript	ENST00000807326.1	lncRNA	-	-	-	-	-	-	-	-	-	-	-	7.831	0.749989	-
NSF/MAPT/KANSL1	rs8712	rs62064395	0.857988	17	45588635	C	A	0.167673	17:45588635-45588635	C	upstream_gene_variant	MODIFIER	-	ENSG00000291175	Transcript	ENST00000807354.1	lncRNA	-	-	-	-	-	-	-	-	-	-	-	7.831	0.749989	-
NSF/MAPT/KANSL1	rs8712	rs62064395	0.857988	17	45588635	C	A	0.167673	17:45588635-45588635	C	upstream_gene_variant	MODIFIER	-	ENSG00000291175	Transcript	ENST00000807355.1	lncRNA	-	-	-	-	-	-	-	-	-	-	-	7.831	0.749989	-
NSF/MAPT/KANSL1	rs8712	rs62064395	0.857988	17	45588635	C	A	0.167673	17:45588635-45588635	C	upstream_gene_variant	MODIFIER	-	ENSG00000291175	Transcript	ENST00000807356.1	lncRNA	-	-	-	-	-	-	-	-	-	-	-	7.831	0.749989	-
NSF/MAPT/KANSL1	rs8712	rs62064395	0.857988	17	45588635	C	A	0.167673	17:45588635-45588635	C	upstream_gene_variant	MODIFIER	-	ENSG00000291175	Transcript	ENST00000807357.1	lncRNA	-	-	-	-	-	-	-	-	-	-	-	7.831	0.749989	-
NSF/MAPT/KANSL1	rs8712	rs62064395	0.857988	17	45588635	C	A	0.167673	17:45588635-45588635	C	downstream_gene_variant	MODIFIER	-	ENSG00000304996	Transcript	ENST00000807597.1	lncRNA	-	-	-	-	-	-	-	-	-	-	-	7.831	0.749989	-
NSF/MAPT/KANSL1	rs8712	rs62064395	0.857988	17	45588635	C	A	0.167673	17:45588635-45588635	C	downstream_gene_variant	MODIFIER	-	ENSG00000304996	Transcript	ENST00000807598.1	lncRNA	-	-	-	-	-	-	-	-	-	-	-	7.831	0.749989	-
NSF/MAPT/KANSL1	rs8712	rs62064395	0.857988	17	45588635	C	A	0.167673	17:45588635-45588635	C	downstream_gene_variant	MODIFIER	-	ENSG00000304996	Transcript	ENST00000807599.1	lncRNA	-	-	-	-	-	-	-	-	-	-	-	7.831	0.749989	-
NSF/MAPT/KANSL1	rs8712	rs62064395	0.857988	17	45588635	C	A	0.167673	17:45588635-45588635	C	upstream_gene_variant	MODIFIER	-	ENSG00000285668	Transcript	ENST00000807769.1	lncRNA	-	-	-	-	-	-	-	-	-	-	-	7.831	0.749989	-
NSF/MAPT/KANSL1	rs8712	rs62064395	0.857988	17	45588635	C	A	0.167673	17:45588635-45588635	C	upstream_gene_variant	MODIFIER	-	ENSG00000291175	Transcript	ENST00000807335.1	lncRNA	-	-	-	-	-	-	-	-	-	-	-	7.831	0.749989	-
NSF/MAPT/KANSL1	rs8712	rs62064395	0.857988	17	45588635	C	A	0.167673	17:45588635-45588635	C	upstream_gene_variant	MODIFIER	-	ENSG00000291175	Transcript	ENST00000686949.1	lncRNA	-	-	-	-	-	-	-	-	-	-	-	7.831	0.749989	-
NSF/MAPT/KANSL1	rs8712	rs62064395	0.857988	17	45588635	C	A	0.167673	17:45588635-45588635	C	upstream_gene_variant	MODIFIER	-	ENSG00000291175	Transcript	ENST00000701132.2	lncRNA	-	-	-	-	-	-	-	-	-	-	-	7.831	0.749989	-
NSF/MAPT/KANSL1	rs8712	rs62064395	0.857988	17	45588635	C	A	0.167673	17:45588635-45588635	C	upstream_gene_variant	MODIFIER	-	ENSG00000291175	Transcript	ENST00000717223.1	lncRNA	-	-	-	-	-	-	-	-	-	-	-	7.831	0.749989	-
NSF/MAPT/KANSL1	rs8712	rs62064395	0.857988	17	45588635	C	A	0.167673	17:45588635-45588635	C	upstream_gene_variant	MODIFIER	-	ENSG00000291175	Transcript	ENST00000807330.1	lncRNA	-	-	-	-	-	-	-	-	-	-	-	7.831	0.749989	-
NSF/MAPT/KANSL1	rs8712	rs62064395	0.857988	17	45588635	C	A	0.167673	17:45588635-45588635	C	upstream_gene_variant	MODIFIER	-	ENSG00000291175	Transcript	ENST00000807327.1	lncRNA	-	-	-	-	-	-	-	-	-	-	-	7.831	0.749989	-
NSF/MAPT/KANSL1	rs8712	rs62064395	0.857988	17	45588635	C	A	0.167673	17:45588635-45588635	C	upstream_gene_variant	MODIFIER	-	ENSG00000291175	Transcript	ENST00000807328.1	lncRNA	-	-	-	-	-	-	-	-	-	-	-	7.831	0.749989	-
NSF/MAPT/KANSL1	rs8712	rs62064395	0.857988	17	45588635	C	A	0.167673	17:45588635-45588635	C	upstream_gene_variant	MODIFIER	-	ENSG00000291175	Transcript	ENST00000807329.1	lncRNA	-	-	-	-	-	-	-	-	-	-	-	7.831	0.749989	-
NSF/MAPT/KANSL1	rs8712	rs62064395	0.857988	17	45588635	C	A	0.167673	17:45588635-45588635	C	upstream_gene_variant	MODIFIER	-	ENSG00000291175	Transcript	ENST00000807334.1	lncRNA	-	-	-	-	-	-	-	-	-	-	-	7.831	0.749989	-
NSF/MAPT/KANSL1	rs8712	rs62064395	0.857988	17	45588635	C	A	0.167673	17:45588635-45588635	C	upstream_gene_variant	MODIFIER	-	ENSG00000291175	Transcript	ENST00000807331.1	lncRNA	-	-	-	-	-	-	-	-	-	-	-	7.831	0.749989	-
NSF/MAPT/KANSL1	rs8712	rs62064395	0.857988	17	45588635	C	A	0.167673	17:45588635-45588635	C	upstream_gene_variant	MODIFIER	-	ENSG00000291175	Transcript	ENST00000807332.1	lncRNA	-	-	-	-	-	-	-	-	-	-	-	7.831	0.749989	-
NSF/MAPT/KANSL1	rs8712	rs62064395	0.857988	17	45588635	C	A	0.167673	17:45588635-45588635	C	upstream_gene_variant	MODIFIER	-	ENSG00000291175	Transcript	ENST00000807333.1	lncRNA	-	-	-	-	-	-	-	-	-	-	-	7.831	0.749989	-
NSF/MAPT/KANSL1	rs8712	17:45588636:AT:A	0.850603	17	45588636	A	AT	0.165205	17:45588636-45588637	-	upstream_gene_variant	MODIFIER	-	ENSG00000291175	Transcript	ENST00000807339.1	lncRNA	-	-	-	-	-	-	-	-	-	-	-	3.971	0.362654	-
NSF/MAPT/KANSL1	rs8712	17:45588636:AT:A	0.850603	17	45588636	A	AT	0.165205	17:45588636-45588637	-	upstream_gene_variant	MODIFIER	-	ENSG00000285668	Transcript	ENST00000807769.1	lncRNA	-	-	-	-	-	-	-	-	-	-	-	3.971	0.362654	-
NSF/MAPT/KANSL1	rs8712	17:45588636:AT:A	0.850603	17	45588636	A	AT	0.165205	17:45588636-45588637	-	upstream_gene_variant	MODIFIER	-	ENSG00000291175	Transcript	ENST00000807334.1	lncRNA	-	-	-	-	-	-	-	-	-	-	-	3.971	0.362654	-
NSF/MAPT/KANSL1	rs8712	17:45588636:AT:A	0.850603	17	45588636	A	AT	0.165205	17:45588636-45588637	-	upstream_gene_variant	MODIFIER	-	ENSG00000291175	Transcript	ENST00000807335.1	lncRNA	-	-	-	-	-	-	-	-	-	-	-	3.971	0.362654	-
NSF/MAPT/KANSL1	rs8712	17:45588636:AT:A	0.850603	17	45588636	A	AT	0.165205	17:45588636-45588637	-	upstream_gene_variant	MODIFIER	-	ENSG00000291175	Transcript	ENST00000807336.1	lncRNA	-	-	-	-	-	-	-	-	-	-	-	3.971	0.362654	-
NSF/MAPT/KANSL1	rs8712	17:45588636:AT:A	0.850603	17	45588636	A	AT	0.165205	17:45588636-45588637	-	upstream_gene_variant	MODIFIER	-	ENSG00000291175	Transcript	ENST00000807337.1	lncRNA	-	-	-	-	-	-	-	-	-	-	-	3.971	0.362654	-
NSF/MAPT/KANSL1	rs8712	17:45588636:AT:A	0.850603	17	45588636	A	AT	0.165205	17:45588636-45588637	-	upstream_gene_variant	MODIFIER	-	ENSG00000291175	Transcript	ENST00000807338.1	lncRNA	-	-	-	-	-	-	-	-	-	-	-	3.971	0.362654	-
NSF/MAPT/KANSL1	rs8712	17:45588636:AT:A	0.850603	17	45588636	A	AT	0.165205	17:45588636-45588637	-	upstream_gene_variant	MODIFIER	-	ENSG00000291175	Transcript	ENST00000807340.1	lncRNA	-	-	-	-	-	-	-	-	-	-	-	3.971	0.362654	-
NSF/MAPT/KANSL1	rs8712	17:45588636:AT:A	0.850603	17	45588636	A	AT	0.165205	17:45588636-45588637	-	upstream_gene_variant	MODIFIER	-	ENSG00000291175	Transcript	ENST00000807341.1	lncRNA	-	-	-	-	-	-	-	-	-	-	-	3.971	0.362654	-
NSF/MAPT/KANSL1	rs8712	17:45588636:AT:A	0.850603	17	45588636	A	AT	0.165205	17:45588636-45588637	-	upstream_gene_variant	MODIFIER	-	ENSG00000291175	Transcript	ENST00000807342.1	lncRNA	-	-	-	-	-	-	-	-	-	-	-	3.971	0.362654	-
NSF/MAPT/KANSL1	rs8712	17:45588636:AT:A	0.850603	17	45588636	A	AT	0.165205	17:45588636-45588637	-	upstream_gene_variant	MODIFIER	-	ENSG00000291175	Transcript	ENST00000807343.1	lncRNA	-	-	-	-	-	-	-	-	-	-	-	3.971	0.362654	-
NSF/MAPT/KANSL1	rs8712	17:45588636:AT:A	0.850603	17	45588636	A	AT	0.165205	17:45588636-45588637	-	upstream_gene_variant	MODIFIER	-	ENSG00000291175	Transcript	ENST00000807344.1	lncRNA	-	-	-	-	-	-	-	-	-	-	-	3.971	0.362654	-
NSF/MAPT/KANSL1	rs8712	17:45588636:AT:A	0.850603	17	45588636	A	AT	0.165205	17:45588636-45588637	-	upstream_gene_variant	MODIFIER	-	ENSG00000291175	Transcript	ENST00000807345.1	lncRNA	-	-	-	-	-	-	-	-	-	-	-	3.971	0.362654	-
NSF/MAPT/KANSL1	rs8712	17:45588636:AT:A	0.850603	17	45588636	A	AT	0.165205	17:45588636-45588637	-	upstream_gene_variant	MODIFIER	-	ENSG00000291175	Transcript	ENST00000807346.1	lncRNA	-	-	-	-	-	-	-	-	-	-	-	3.971	0.362654	-
NSF/MAPT/KANSL1	rs8712	17:45588636:AT:A	0.850603	17	45588636	A	AT	0.165205	17:45588636-45588637	-	upstream_gene_variant	MODIFIER	-	ENSG00000291175	Transcript	ENST00000807347.1	lncRNA	-	-	-	-	-	-	-	-	-	-	-	3.971	0.362654	-
NSF/MAPT/KANSL1	rs8712	17:45588636:AT:A	0.850603	17	45588636	A	AT	0.165205	17:45588636-45588637	-	upstream_gene_variant	MODIFIER	-	ENSG00000291175	Transcript	ENST00000807348.1	lncRNA	-	-	-	-	-	-	-	-	-	-	-	3.971	0.362654	-
NSF/MAPT/KANSL1	rs8712	17:45588636:AT:A	0.850603	17	45588636	A	AT	0.165205	17:45588636-45588637	-	upstream_gene_variant	MODIFIER	-	ENSG00000291175	Transcript	ENST00000807349.1	lncRNA	-	-	-	-	-	-	-	-	-	-	-	3.971	0.362654	-
NSF/MAPT/KANSL1	rs8712	17:45588636:AT:A	0.850603	17	45588636	A	AT	0.165205	17:45588636-45588637	-	upstream_gene_variant	MODIFIER	-	ENSG00000291175	Transcript	ENST00000807350.1	lncRNA	-	-	-	-	-	-	-	-	-	-	-	3.971	0.362654	-
NSF/MAPT/KANSL1	rs8712	17:45588636:AT:A	0.850603	17	45588636	A	AT	0.165205	17:45588636-45588637	-	upstream_gene_variant	MODIFIER	-	ENSG00000291175	Transcript	ENST00000807351.1	lncRNA	-	-	-	-	-	-	-	-	-	-	-	3.971	0.362654	-
NSF/MAPT/KANSL1	rs8712	17:45588636:AT:A	0.850603	17	45588636	A	AT	0.165205	17:45588636-45588637	-	upstream_gene_variant	MODIFIER	-	ENSG00000291175	Transcript	ENST00000807352.1	lncRNA	-	-	-	-	-	-	-	-	-	-	-	3.971	0.362654	-
NSF/MAPT/KANSL1	rs8712	17:45588636:AT:A	0.850603	17	45588636	A	AT	0.165205	17:45588636-45588637	-	upstream_gene_variant	MODIFIER	-	ENSG00000291175	Transcript	ENST00000807353.1	lncRNA	-	-	-	-	-	-	-	-	-	-	-	3.971	0.362654	-
NSF/MAPT/KANSL1	rs8712	17:45588636:AT:A	0.850603	17	45588636	A	AT	0.165205	17:45588636-45588637	-	upstream_gene_variant	MODIFIER	-	ENSG00000291175	Transcript	ENST00000807354.1	lncRNA	-	-	-	-	-	-	-	-	-	-	-	3.971	0.362654	-
NSF/MAPT/KANSL1	rs8712	17:45588636:AT:A	0.850603	17	45588636	A	AT	0.165205	17:45588636-45588637	-	upstream_gene_variant	MODIFIER	-	ENSG00000291175	Transcript	ENST00000807355.1	lncRNA	-	-	-	-	-	-	-	-	-	-	-	3.971	0.362654	-
NSF/MAPT/KANSL1	rs8712	17:45588636:AT:A	0.850603	17	45588636	A	AT	0.165205	17:45588636-45588637	-	upstream_gene_variant	MODIFIER	-	ENSG00000291175	Transcript	ENST00000807356.1	lncRNA	-	-	-	-	-	-	-	-	-	-	-	3.971	0.362654	-
NSF/MAPT/KANSL1	rs8712	17:45588636:AT:A	0.850603	17	45588636	A	AT	0.165205	17:45588636-45588637	-	upstream_gene_variant	MODIFIER	-	ENSG00000291175	Transcript	ENST00000807357.1	lncRNA	-	-	-	-	-	-	-	-	-	-	-	3.971	0.362654	-
NSF/MAPT/KANSL1	rs8712	17:45588636:AT:A	0.850603	17	45588636	A	AT	0.165205	17:45588636-45588637	-	downstream_gene_variant	MODIFIER	-	ENSG00000304996	Transcript	ENST00000807597.1	lncRNA	-	-	-	-	-	-	-	-	-	-	-	3.971	0.362654	-
NSF/MAPT/KANSL1	rs8712	17:45588636:AT:A	0.850603	17	45588636	A	AT	0.165205	17:45588636-45588637	-	downstream_gene_variant	MODIFIER	-	ENSG00000304996	Transcript	ENST00000807598.1	lncRNA	-	-	-	-	-	-	-	-	-	-	-	3.971	0.362654	-
NSF/MAPT/KANSL1	rs8712	17:45588636:AT:A	0.850603	17	45588636	A	AT	0.165205	17:45588636-45588637	-	downstream_gene_variant	MODIFIER	-	ENSG00000304996	Transcript	ENST00000807599.1	lncRNA	-	-	-	-	-	-	-	-	-	-	-	3.971	0.362654	-
NSF/MAPT/KANSL1	rs8712	17:45588636:AT:A	0.850603	17	45588636	A	AT	0.165205	17:45588636-45588637	-	downstream_gene_variant	MODIFIER	DND1P1	ENSG00000264070	Transcript	ENST00000580842.1	transcribed_processed_pseudogene	-	-	-	-	-	-	-	-	-	-	-	3.971	0.362654	-
NSF/MAPT/KANSL1	rs8712	17:45588636:AT:A	0.850603	17	45588636	A	AT	0.165205	17:45588636-45588637	-	upstream_gene_variant	MODIFIER	-	ENSG00000280022	Transcript	ENST00000625174.1	TEC	-	-	-	-	-	-	-	-	-	-	-	3.971	0.362654	-
NSF/MAPT/KANSL1	rs8712	17:45588636:AT:A	0.850603	17	45588636	A	AT	0.165205	17:45588636-45588637	-	upstream_gene_variant	MODIFIER	-	ENSG00000285668	Transcript	ENST00000650501.1	lncRNA	-	-	-	-	-	-	-	-	-	-	-	3.971	0.362654	-
NSF/MAPT/KANSL1	rs8712	17:45588636:AT:A	0.850603	17	45588636	A	AT	0.165205	17:45588636-45588637	-	upstream_gene_variant	MODIFIER	-	ENSG00000291175	Transcript	ENST00000686949.1	lncRNA	-	-	-	-	-	-	-	-	-	-	-	3.971	0.362654	-
NSF/MAPT/KANSL1	rs8712	17:45588636:AT:A	0.850603	17	45588636	A	AT	0.165205	17:45588636-45588637	-	upstream_gene_variant	MODIFIER	-	ENSG00000291175	Transcript	ENST00000701132.2	lncRNA	-	-	-	-	-	-	-	-	-	-	-	3.971	0.362654	-
NSF/MAPT/KANSL1	rs8712	17:45588636:AT:A	0.850603	17	45588636	A	AT	0.165205	17:45588636-45588637	-	upstream_gene_variant	MODIFIER	-	ENSG00000291175	Transcript	ENST00000717223.1	lncRNA	-	-	-	-	-	-	-	-	-	-	-	3.971	0.362654	-
NSF/MAPT/KANSL1	rs8712	17:45588636:AT:A	0.850603	17	45588636	A	AT	0.165205	17:45588636-45588637	-	upstream_gene_variant	MODIFIER	-	ENSG00000291175	Transcript	ENST00000807326.1	lncRNA	-	-	-	-	-	-	-	-	-	-	-	3.971	0.362654	-
NSF/MAPT/KANSL1	rs8712	17:45588636:AT:A	0.850603	17	45588636	A	AT	0.165205	17:45588636-45588637	-	upstream_gene_variant	MODIFIER	-	ENSG00000291175	Transcript	ENST00000807327.1	lncRNA	-	-	-	-	-	-	-	-	-	-	-	3.971	0.362654	-
NSF/MAPT/KANSL1	rs8712	17:45588636:AT:A	0.850603	17	45588636	A	AT	0.165205	17:45588636-45588637	-	upstream_gene_variant	MODIFIER	-	ENSG00000291175	Transcript	ENST00000807328.1	lncRNA	-	-	-	-	-	-	-	-	-	-	-	3.971	0.362654	-
NSF/MAPT/KANSL1	rs8712	17:45588636:AT:A	0.850603	17	45588636	A	AT	0.165205	17:45588636-45588637	-	upstream_gene_variant	MODIFIER	-	ENSG00000291175	Transcript	ENST00000807329.1	lncRNA	-	-	-	-	-	-	-	-	-	-	-	3.971	0.362654	-
NSF/MAPT/KANSL1	rs8712	17:45588636:AT:A	0.850603	17	45588636	A	AT	0.165205	17:45588636-45588637	-	upstream_gene_variant	MODIFIER	-	ENSG00000291175	Transcript	ENST00000807330.1	lncRNA	-	-	-	-	-	-	-	-	-	-	-	3.971	0.362654	-
NSF/MAPT/KANSL1	rs8712	17:45588636:AT:A	0.850603	17	45588636	A	AT	0.165205	17:45588636-45588637	-	upstream_gene_variant	MODIFIER	-	ENSG00000291175	Transcript	ENST00000807331.1	lncRNA	-	-	-	-	-	-	-	-	-	-	-	3.971	0.362654	-
NSF/MAPT/KANSL1	rs8712	17:45588636:AT:A	0.850603	17	45588636	A	AT	0.165205	17:45588636-45588637	-	upstream_gene_variant	MODIFIER	-	ENSG00000291175	Transcript	ENST00000807332.1	lncRNA	-	-	-	-	-	-	-	-	-	-	-	3.971	0.362654	-
NSF/MAPT/KANSL1	rs8712	17:45588636:AT:A	0.850603	17	45588636	A	AT	0.165205	17:45588636-45588637	-	upstream_gene_variant	MODIFIER	-	ENSG00000291175	Transcript	ENST00000807333.1	lncRNA	-	-	-	-	-	-	-	-	-	-	-	3.971	0.362654	-
NSF/MAPT/KANSL1	rs8712	rs2950009	0.859041	17	45588878	G	A	0.163208	17:45588878-45588878	G	upstream_gene_variant	MODIFIER	-	ENSG00000291175	Transcript	ENST00000807334.1	lncRNA	-	-	-	-	-	-	-	-	-	-	-	1.754	0.129238	-
NSF/MAPT/KANSL1	rs8712	rs2950009	0.859041	17	45588878	G	A	0.163208	17:45588878-45588878	G	upstream_gene_variant	MODIFIER	-	ENSG00000291175	Transcript	ENST00000807335.1	lncRNA	-	-	-	-	-	-	-	-	-	-	-	1.754	0.129238	-
NSF/MAPT/KANSL1	rs8712	rs2950009	0.859041	17	45588878	G	A	0.163208	17:45588878-45588878	G	upstream_gene_variant	MODIFIER	-	ENSG00000291175	Transcript	ENST00000807336.1	lncRNA	-	-	-	-	-	-	-	-	-	-	-	1.754	0.129238	-
NSF/MAPT/KANSL1	rs8712	rs2950009	0.859041	17	45588878	G	A	0.163208	17:45588878-45588878	G	upstream_gene_variant	MODIFIER	-	ENSG00000291175	Transcript	ENST00000807337.1	lncRNA	-	-	-	-	-	-	-	-	-	-	-	1.754	0.129238	-
NSF/MAPT/KANSL1	rs8712	rs2950009	0.859041	17	45588878	G	A	0.163208	17:45588878-45588878	G	upstream_gene_variant	MODIFIER	-	ENSG00000291175	Transcript	ENST00000807338.1	lncRNA	-	-	-	-	-	-	-	-	-	-	-	1.754	0.129238	-
NSF/MAPT/KANSL1	rs8712	rs2950009	0.859041	17	45588878	G	A	0.163208	17:45588878-45588878	G	upstream_gene_variant	MODIFIER	-	ENSG00000291175	Transcript	ENST00000807351.1	lncRNA	-	-	-	-	-	-	-	-	-	-	-	1.754	0.129238	-
NSF/MAPT/KANSL1	rs8712	rs2950009	0.859041	17	45588878	G	A	0.163208	17:45588878-45588878	G	upstream_gene_variant	MODIFIER	-	ENSG00000291175	Transcript	ENST00000807339.1	lncRNA	-	-	-	-	-	-	-	-	-	-	-	1.754	0.129238	-
NSF/MAPT/KANSL1	rs8712	rs2950009	0.859041	17	45588878	G	A	0.163208	17:45588878-45588878	G	upstream_gene_variant	MODIFIER	-	ENSG00000291175	Transcript	ENST00000807340.1	lncRNA	-	-	-	-	-	-	-	-	-	-	-	1.754	0.129238	-
NSF/MAPT/KANSL1	rs8712	rs2950009	0.859041	17	45588878	G	A	0.163208	17:45588878-45588878	G	upstream_gene_variant	MODIFIER	-	ENSG00000291175	Transcript	ENST00000807341.1	lncRNA	-	-	-	-	-	-	-	-	-	-	-	1.754	0.129238	-
NSF/MAPT/KANSL1	rs8712	rs2950009	0.859041	17	45588878	G	A	0.163208	17:45588878-45588878	G	upstream_gene_variant	MODIFIER	-	ENSG00000291175	Transcript	ENST00000807342.1	lncRNA	-	-	-	-	-	-	-	-	-	-	-	1.754	0.129238	-
NSF/MAPT/KANSL1	rs8712	rs2950009	0.859041	17	45588878	G	A	0.163208	17:45588878-45588878	G	upstream_gene_variant	MODIFIER	-	ENSG00000291175	Transcript	ENST00000807343.1	lncRNA	-	-	-	-	-	-	-	-	-	-	-	1.754	0.129238	-
NSF/MAPT/KANSL1	rs8712	rs2950009	0.859041	17	45588878	G	A	0.163208	17:45588878-45588878	G	upstream_gene_variant	MODIFIER	-	ENSG00000291175	Transcript	ENST00000807344.1	lncRNA	-	-	-	-	-	-	-	-	-	-	-	1.754	0.129238	-
NSF/MAPT/KANSL1	rs8712	rs2950009	0.859041	17	45588878	G	A	0.163208	17:45588878-45588878	G	upstream_gene_variant	MODIFIER	-	ENSG00000291175	Transcript	ENST00000807345.1	lncRNA	-	-	-	-	-	-	-	-	-	-	-	1.754	0.129238	-
NSF/MAPT/KANSL1	rs8712	rs2950009	0.859041	17	45588878	G	A	0.163208	17:45588878-45588878	G	upstream_gene_variant	MODIFIER	-	ENSG00000291175	Transcript	ENST00000807346.1	lncRNA	-	-	-	-	-	-	-	-	-	-	-	1.754	0.129238	-
NSF/MAPT/KANSL1	rs8712	rs2950009	0.859041	17	45588878	G	A	0.163208	17:45588878-45588878	G	upstream_gene_variant	MODIFIER	-	ENSG00000291175	Transcript	ENST00000807347.1	lncRNA	-	-	-	-	-	-	-	-	-	-	-	1.754	0.129238	-
NSF/MAPT/KANSL1	rs8712	rs2950009	0.859041	17	45588878	G	A	0.163208	17:45588878-45588878	G	upstream_gene_variant	MODIFIER	-	ENSG00000291175	Transcript	ENST00000807348.1	lncRNA	-	-	-	-	-	-	-	-	-	-	-	1.754	0.129238	-
NSF/MAPT/KANSL1	rs8712	rs2950009	0.859041	17	45588878	G	A	0.163208	17:45588878-45588878	G	upstream_gene_variant	MODIFIER	-	ENSG00000291175	Transcript	ENST00000807349.1	lncRNA	-	-	-	-	-	-	-	-	-	-	-	1.754	0.129238	-
NSF/MAPT/KANSL1	rs8712	rs2950009	0.859041	17	45588878	G	A	0.163208	17:45588878-45588878	G	upstream_gene_variant	MODIFIER	-	ENSG00000291175	Transcript	ENST00000807350.1	lncRNA	-	-	-	-	-	-	-	-	-	-	-	1.754	0.129238	-
NSF/MAPT/KANSL1	rs8712	rs2950009	0.859041	17	45588878	G	A	0.163208	17:45588878-45588878	G	upstream_gene_variant	MODIFIER	-	ENSG00000291175	Transcript	ENST00000686949.1	lncRNA	-	-	-	-	-	-	-	-	-	-	-	1.754	0.129238	-
NSF/MAPT/KANSL1	rs8712	rs2950009	0.859041	17	45588878	G	A	0.163208	17:45588878-45588878	G	upstream_gene_variant	MODIFIER	-	ENSG00000291175	Transcript	ENST00000807352.1	lncRNA	-	-	-	-	-	-	-	-	-	-	-	1.754	0.129238	-
NSF/MAPT/KANSL1	rs8712	rs2950009	0.859041	17	45588878	G	A	0.163208	17:45588878-45588878	G	upstream_gene_variant	MODIFIER	-	ENSG00000291175	Transcript	ENST00000807353.1	lncRNA	-	-	-	-	-	-	-	-	-	-	-	1.754	0.129238	-
NSF/MAPT/KANSL1	rs8712	rs2950009	0.859041	17	45588878	G	A	0.163208	17:45588878-45588878	G	upstream_gene_variant	MODIFIER	-	ENSG00000291175	Transcript	ENST00000807354.1	lncRNA	-	-	-	-	-	-	-	-	-	-	-	1.754	0.129238	-
NSF/MAPT/KANSL1	rs8712	rs2950009	0.859041	17	45588878	G	A	0.163208	17:45588878-45588878	G	upstream_gene_variant	MODIFIER	-	ENSG00000291175	Transcript	ENST00000807355.1	lncRNA	-	-	-	-	-	-	-	-	-	-	-	1.754	0.129238	-
NSF/MAPT/KANSL1	rs8712	rs2950009	0.859041	17	45588878	G	A	0.163208	17:45588878-45588878	G	upstream_gene_variant	MODIFIER	-	ENSG00000291175	Transcript	ENST00000807356.1	lncRNA	-	-	-	-	-	-	-	-	-	-	-	1.754	0.129238	-
NSF/MAPT/KANSL1	rs8712	rs2950009	0.859041	17	45588878	G	A	0.163208	17:45588878-45588878	G	upstream_gene_variant	MODIFIER	-	ENSG00000291175	Transcript	ENST00000807357.1	lncRNA	-	-	-	-	-	-	-	-	-	-	-	1.754	0.129238	-
NSF/MAPT/KANSL1	rs8712	rs2950009	0.859041	17	45588878	G	A	0.163208	17:45588878-45588878	G	downstream_gene_variant	MODIFIER	-	ENSG00000304996	Transcript	ENST00000807597.1	lncRNA	-	-	-	-	-	-	-	-	-	-	-	1.754	0.129238	-
NSF/MAPT/KANSL1	rs8712	rs2950009	0.859041	17	45588878	G	A	0.163208	17:45588878-45588878	G	downstream_gene_variant	MODIFIER	-	ENSG00000304996	Transcript	ENST00000807598.1	lncRNA	-	-	-	-	-	-	-	-	-	-	-	1.754	0.129238	-
NSF/MAPT/KANSL1	rs8712	rs2950009	0.859041	17	45588878	G	A	0.163208	17:45588878-45588878	G	downstream_gene_variant	MODIFIER	-	ENSG00000304996	Transcript	ENST00000807599.1	lncRNA	-	-	-	-	-	-	-	-	-	-	-	1.754	0.129238	-
NSF/MAPT/KANSL1	rs8712	rs2950009	0.859041	17	45588878	G	A	0.163208	17:45588878-45588878	G	downstream_gene_variant	MODIFIER	DND1P1	ENSG00000264070	Transcript	ENST00000580842.1	transcribed_processed_pseudogene	-	-	-	-	-	-	-	-	-	-	-	1.754	0.129238	-
NSF/MAPT/KANSL1	rs8712	rs2950009	0.859041	17	45588878	G	A	0.163208	17:45588878-45588878	G	upstream_gene_variant	MODIFIER	-	ENSG00000280022	Transcript	ENST00000625174.1	TEC	-	-	-	-	-	-	-	-	-	-	-	1.754	0.129238	-
NSF/MAPT/KANSL1	rs8712	rs2950009	0.859041	17	45588878	G	A	0.163208	17:45588878-45588878	G	upstream_gene_variant	MODIFIER	-	ENSG00000285668	Transcript	ENST00000650501.1	lncRNA	-	-	-	-	-	-	-	-	-	-	-	1.754	0.129238	-
NSF/MAPT/KANSL1	rs8712	rs2950009	0.859041	17	45588878	G	A	0.163208	17:45588878-45588878	G	upstream_gene_variant	MODIFIER	-	ENSG00000291175	Transcript	ENST00000807327.1	lncRNA	-	-	-	-	-	-	-	-	-	-	-	1.754	0.129238	-
NSF/MAPT/KANSL1	rs8712	rs2950009	0.859041	17	45588878	G	A	0.163208	17:45588878-45588878	G	upstream_gene_variant	MODIFIER	-	ENSG00000291175	Transcript	ENST00000701132.2	lncRNA	-	-	-	-	-	-	-	-	-	-	-	1.754	0.129238	-
NSF/MAPT/KANSL1	rs8712	rs2950009	0.859041	17	45588878	G	A	0.163208	17:45588878-45588878	G	upstream_gene_variant	MODIFIER	-	ENSG00000291175	Transcript	ENST00000717223.1	lncRNA	-	-	-	-	-	-	-	-	-	-	-	1.754	0.129238	-
NSF/MAPT/KANSL1	rs8712	rs2950009	0.859041	17	45588878	G	A	0.163208	17:45588878-45588878	G	upstream_gene_variant	MODIFIER	-	ENSG00000291175	Transcript	ENST00000807326.1	lncRNA	-	-	-	-	-	-	-	-	-	-	-	1.754	0.129238	-
NSF/MAPT/KANSL1	rs8712	rs2950009	0.859041	17	45588878	G	A	0.163208	17:45588878-45588878	G	upstream_gene_variant	MODIFIER	-	ENSG00000291175	Transcript	ENST00000807331.1	lncRNA	-	-	-	-	-	-	-	-	-	-	-	1.754	0.129238	-
NSF/MAPT/KANSL1	rs8712	rs2950009	0.859041	17	45588878	G	A	0.163208	17:45588878-45588878	G	upstream_gene_variant	MODIFIER	-	ENSG00000291175	Transcript	ENST00000807328.1	lncRNA	-	-	-	-	-	-	-	-	-	-	-	1.754	0.129238	-
NSF/MAPT/KANSL1	rs8712	rs2950009	0.859041	17	45588878	G	A	0.163208	17:45588878-45588878	G	upstream_gene_variant	MODIFIER	-	ENSG00000291175	Transcript	ENST00000807329.1	lncRNA	-	-	-	-	-	-	-	-	-	-	-	1.754	0.129238	-
NSF/MAPT/KANSL1	rs8712	rs2950009	0.859041	17	45588878	G	A	0.163208	17:45588878-45588878	G	upstream_gene_variant	MODIFIER	-	ENSG00000291175	Transcript	ENST00000807330.1	lncRNA	-	-	-	-	-	-	-	-	-	-	-	1.754	0.129238	-
NSF/MAPT/KANSL1	rs8712	rs2950009	0.859041	17	45588878	G	A	0.163208	17:45588878-45588878	G	upstream_gene_variant	MODIFIER	-	ENSG00000291175	Transcript	ENST00000807332.1	lncRNA	-	-	-	-	-	-	-	-	-	-	-	1.754	0.129238	-
NSF/MAPT/KANSL1	rs8712	rs2950009	0.859041	17	45588878	G	A	0.163208	17:45588878-45588878	G	upstream_gene_variant	MODIFIER	-	ENSG00000291175	Transcript	ENST00000807333.1	lncRNA	-	-	-	-	-	-	-	-	-	-	-	1.754	0.129238	-
NSF/MAPT/KANSL1	rs8712	rs2950009	0.859041	17	45588878	G	A	0.163208	17:45588878-45588878	G	upstream_gene_variant	MODIFIER	-	ENSG00000285668	Transcript	ENST00000807769.1	lncRNA	-	-	-	-	-	-	-	-	-	-	-	1.754	0.129238	-
NSF/MAPT/KANSL1	rs8712	rs2950010	0.859573	17	45588885	G	C	0.162908	17:45588885-45588885	G	upstream_gene_variant	MODIFIER	-	ENSG00000291175	Transcript	ENST00000807336.1	lncRNA	-	-	-	-	-	-	-	-	-	-	-	1.039	-0.007961	-
NSF/MAPT/KANSL1	rs8712	rs2950010	0.859573	17	45588885	G	C	0.162908	17:45588885-45588885	G	upstream_gene_variant	MODIFIER	-	ENSG00000291175	Transcript	ENST00000807334.1	lncRNA	-	-	-	-	-	-	-	-	-	-	-	1.039	-0.007961	-
NSF/MAPT/KANSL1	rs8712	rs2950010	0.859573	17	45588885	G	C	0.162908	17:45588885-45588885	G	upstream_gene_variant	MODIFIER	-	ENSG00000291175	Transcript	ENST00000807335.1	lncRNA	-	-	-	-	-	-	-	-	-	-	-	1.039	-0.007961	-
NSF/MAPT/KANSL1	rs8712	rs2950010	0.859573	17	45588885	G	C	0.162908	17:45588885-45588885	G	upstream_gene_variant	MODIFIER	-	ENSG00000291175	Transcript	ENST00000807349.1	lncRNA	-	-	-	-	-	-	-	-	-	-	-	1.039	-0.007961	-
NSF/MAPT/KANSL1	rs8712	rs2950010	0.859573	17	45588885	G	C	0.162908	17:45588885-45588885	G	upstream_gene_variant	MODIFIER	-	ENSG00000291175	Transcript	ENST00000807337.1	lncRNA	-	-	-	-	-	-	-	-	-	-	-	1.039	-0.007961	-
NSF/MAPT/KANSL1	rs8712	rs2950010	0.859573	17	45588885	G	C	0.162908	17:45588885-45588885	G	upstream_gene_variant	MODIFIER	-	ENSG00000291175	Transcript	ENST00000807338.1	lncRNA	-	-	-	-	-	-	-	-	-	-	-	1.039	-0.007961	-
NSF/MAPT/KANSL1	rs8712	rs2950010	0.859573	17	45588885	G	C	0.162908	17:45588885-45588885	G	upstream_gene_variant	MODIFIER	-	ENSG00000291175	Transcript	ENST00000807339.1	lncRNA	-	-	-	-	-	-	-	-	-	-	-	1.039	-0.007961	-
NSF/MAPT/KANSL1	rs8712	rs2950010	0.859573	17	45588885	G	C	0.162908	17:45588885-45588885	G	upstream_gene_variant	MODIFIER	-	ENSG00000291175	Transcript	ENST00000807340.1	lncRNA	-	-	-	-	-	-	-	-	-	-	-	1.039	-0.007961	-
NSF/MAPT/KANSL1	rs8712	rs2950010	0.859573	17	45588885	G	C	0.162908	17:45588885-45588885	G	upstream_gene_variant	MODIFIER	-	ENSG00000291175	Transcript	ENST00000807341.1	lncRNA	-	-	-	-	-	-	-	-	-	-	-	1.039	-0.007961	-
NSF/MAPT/KANSL1	rs8712	rs2950010	0.859573	17	45588885	G	C	0.162908	17:45588885-45588885	G	upstream_gene_variant	MODIFIER	-	ENSG00000291175	Transcript	ENST00000807342.1	lncRNA	-	-	-	-	-	-	-	-	-	-	-	1.039	-0.007961	-
NSF/MAPT/KANSL1	rs8712	rs2950010	0.859573	17	45588885	G	C	0.162908	17:45588885-45588885	G	upstream_gene_variant	MODIFIER	-	ENSG00000291175	Transcript	ENST00000807343.1	lncRNA	-	-	-	-	-	-	-	-	-	-	-	1.039	-0.007961	-
NSF/MAPT/KANSL1	rs8712	rs2950010	0.859573	17	45588885	G	C	0.162908	17:45588885-45588885	G	upstream_gene_variant	MODIFIER	-	ENSG00000291175	Transcript	ENST00000807344.1	lncRNA	-	-	-	-	-	-	-	-	-	-	-	1.039	-0.007961	-
NSF/MAPT/KANSL1	rs8712	rs2950010	0.859573	17	45588885	G	C	0.162908	17:45588885-45588885	G	upstream_gene_variant	MODIFIER	-	ENSG00000291175	Transcript	ENST00000807345.1	lncRNA	-	-	-	-	-	-	-	-	-	-	-	1.039	-0.007961	-
NSF/MAPT/KANSL1	rs8712	rs2950010	0.859573	17	45588885	G	C	0.162908	17:45588885-45588885	G	upstream_gene_variant	MODIFIER	-	ENSG00000291175	Transcript	ENST00000807333.1	lncRNA	-	-	-	-	-	-	-	-	-	-	-	1.039	-0.007961	-
NSF/MAPT/KANSL1	rs8712	rs2950010	0.859573	17	45588885	G	C	0.162908	17:45588885-45588885	G	upstream_gene_variant	MODIFIER	-	ENSG00000291175	Transcript	ENST00000807347.1	lncRNA	-	-	-	-	-	-	-	-	-	-	-	1.039	-0.007961	-
NSF/MAPT/KANSL1	rs8712	rs2950010	0.859573	17	45588885	G	C	0.162908	17:45588885-45588885	G	upstream_gene_variant	MODIFIER	-	ENSG00000291175	Transcript	ENST00000807348.1	lncRNA	-	-	-	-	-	-	-	-	-	-	-	1.039	-0.007961	-
NSF/MAPT/KANSL1	rs8712	rs2950010	0.859573	17	45588885	G	C	0.162908	17:45588885-45588885	G	upstream_gene_variant	MODIFIER	-	ENSG00000285668	Transcript	ENST00000650501.1	lncRNA	-	-	-	-	-	-	-	-	-	-	-	1.039	-0.007961	-
NSF/MAPT/KANSL1	rs8712	rs2950010	0.859573	17	45588885	G	C	0.162908	17:45588885-45588885	G	upstream_gene_variant	MODIFIER	-	ENSG00000291175	Transcript	ENST00000807350.1	lncRNA	-	-	-	-	-	-	-	-	-	-	-	1.039	-0.007961	-
NSF/MAPT/KANSL1	rs8712	rs2950010	0.859573	17	45588885	G	C	0.162908	17:45588885-45588885	G	upstream_gene_variant	MODIFIER	-	ENSG00000291175	Transcript	ENST00000807351.1	lncRNA	-	-	-	-	-	-	-	-	-	-	-	1.039	-0.007961	-
NSF/MAPT/KANSL1	rs8712	rs2950010	0.859573	17	45588885	G	C	0.162908	17:45588885-45588885	G	upstream_gene_variant	MODIFIER	-	ENSG00000291175	Transcript	ENST00000807352.1	lncRNA	-	-	-	-	-	-	-	-	-	-	-	1.039	-0.007961	-
NSF/MAPT/KANSL1	rs8712	rs2950010	0.859573	17	45588885	G	C	0.162908	17:45588885-45588885	G	upstream_gene_variant	MODIFIER	-	ENSG00000291175	Transcript	ENST00000807353.1	lncRNA	-	-	-	-	-	-	-	-	-	-	-	1.039	-0.007961	-
NSF/MAPT/KANSL1	rs8712	rs2950010	0.859573	17	45588885	G	C	0.162908	17:45588885-45588885	G	upstream_gene_variant	MODIFIER	-	ENSG00000291175	Transcript	ENST00000807354.1	lncRNA	-	-	-	-	-	-	-	-	-	-	-	1.039	-0.007961	-
NSF/MAPT/KANSL1	rs8712	rs2950010	0.859573	17	45588885	G	C	0.162908	17:45588885-45588885	G	upstream_gene_variant	MODIFIER	-	ENSG00000291175	Transcript	ENST00000807355.1	lncRNA	-	-	-	-	-	-	-	-	-	-	-	1.039	-0.007961	-
NSF/MAPT/KANSL1	rs8712	rs2950010	0.859573	17	45588885	G	C	0.162908	17:45588885-45588885	G	upstream_gene_variant	MODIFIER	-	ENSG00000291175	Transcript	ENST00000807356.1	lncRNA	-	-	-	-	-	-	-	-	-	-	-	1.039	-0.007961	-
NSF/MAPT/KANSL1	rs8712	rs2950010	0.859573	17	45588885	G	C	0.162908	17:45588885-45588885	G	upstream_gene_variant	MODIFIER	-	ENSG00000291175	Transcript	ENST00000807357.1	lncRNA	-	-	-	-	-	-	-	-	-	-	-	1.039	-0.007961	-
NSF/MAPT/KANSL1	rs8712	rs2950010	0.859573	17	45588885	G	C	0.162908	17:45588885-45588885	G	downstream_gene_variant	MODIFIER	-	ENSG00000304996	Transcript	ENST00000807597.1	lncRNA	-	-	-	-	-	-	-	-	-	-	-	1.039	-0.007961	-
NSF/MAPT/KANSL1	rs8712	rs2950010	0.859573	17	45588885	G	C	0.162908	17:45588885-45588885	G	upstream_gene_variant	MODIFIER	-	ENSG00000291175	Transcript	ENST00000807346.1	lncRNA	-	-	-	-	-	-	-	-	-	-	-	1.039	-0.007961	-
NSF/MAPT/KANSL1	rs8712	rs2950010	0.859573	17	45588885	G	C	0.162908	17:45588885-45588885	G	downstream_gene_variant	MODIFIER	DND1P1	ENSG00000264070	Transcript	ENST00000580842.1	transcribed_processed_pseudogene	-	-	-	-	-	-	-	-	-	-	-	1.039	-0.007961	-
NSF/MAPT/KANSL1	rs8712	rs2950010	0.859573	17	45588885	G	C	0.162908	17:45588885-45588885	G	upstream_gene_variant	MODIFIER	-	ENSG00000280022	Transcript	ENST00000625174.1	TEC	-	-	-	-	-	-	-	-	-	-	-	1.039	-0.007961	-
NSF/MAPT/KANSL1	rs8712	rs2950010	0.859573	17	45588885	G	C	0.162908	17:45588885-45588885	G	upstream_gene_variant	MODIFIER	-	ENSG00000285668	Transcript	ENST00000807769.1	lncRNA	-	-	-	-	-	-	-	-	-	-	-	1.039	-0.007961	-
NSF/MAPT/KANSL1	rs8712	rs2950010	0.859573	17	45588885	G	C	0.162908	17:45588885-45588885	G	upstream_gene_variant	MODIFIER	-	ENSG00000291175	Transcript	ENST00000686949.1	lncRNA	-	-	-	-	-	-	-	-	-	-	-	1.039	-0.007961	-
NSF/MAPT/KANSL1	rs8712	rs2950010	0.859573	17	45588885	G	C	0.162908	17:45588885-45588885	G	upstream_gene_variant	MODIFIER	-	ENSG00000291175	Transcript	ENST00000701132.2	lncRNA	-	-	-	-	-	-	-	-	-	-	-	1.039	-0.007961	-
NSF/MAPT/KANSL1	rs8712	rs2950010	0.859573	17	45588885	G	C	0.162908	17:45588885-45588885	G	upstream_gene_variant	MODIFIER	-	ENSG00000291175	Transcript	ENST00000717223.1	lncRNA	-	-	-	-	-	-	-	-	-	-	-	1.039	-0.007961	-
NSF/MAPT/KANSL1	rs8712	rs2950010	0.859573	17	45588885	G	C	0.162908	17:45588885-45588885	G	upstream_gene_variant	MODIFIER	-	ENSG00000291175	Transcript	ENST00000807326.1	lncRNA	-	-	-	-	-	-	-	-	-	-	-	1.039	-0.007961	-
NSF/MAPT/KANSL1	rs8712	rs2950010	0.859573	17	45588885	G	C	0.162908	17:45588885-45588885	G	upstream_gene_variant	MODIFIER	-	ENSG00000291175	Transcript	ENST00000807327.1	lncRNA	-	-	-	-	-	-	-	-	-	-	-	1.039	-0.007961	-
NSF/MAPT/KANSL1	rs8712	rs2950010	0.859573	17	45588885	G	C	0.162908	17:45588885-45588885	G	upstream_gene_variant	MODIFIER	-	ENSG00000291175	Transcript	ENST00000807328.1	lncRNA	-	-	-	-	-	-	-	-	-	-	-	1.039	-0.007961	-
NSF/MAPT/KANSL1	rs8712	rs2950010	0.859573	17	45588885	G	C	0.162908	17:45588885-45588885	G	upstream_gene_variant	MODIFIER	-	ENSG00000291175	Transcript	ENST00000807329.1	lncRNA	-	-	-	-	-	-	-	-	-	-	-	1.039	-0.007961	-
NSF/MAPT/KANSL1	rs8712	rs2950010	0.859573	17	45588885	G	C	0.162908	17:45588885-45588885	G	upstream_gene_variant	MODIFIER	-	ENSG00000291175	Transcript	ENST00000807330.1	lncRNA	-	-	-	-	-	-	-	-	-	-	-	1.039	-0.007961	-
NSF/MAPT/KANSL1	rs8712	rs2950010	0.859573	17	45588885	G	C	0.162908	17:45588885-45588885	G	upstream_gene_variant	MODIFIER	-	ENSG00000291175	Transcript	ENST00000807331.1	lncRNA	-	-	-	-	-	-	-	-	-	-	-	1.039	-0.007961	-
NSF/MAPT/KANSL1	rs8712	rs2950010	0.859573	17	45588885	G	C	0.162908	17:45588885-45588885	G	upstream_gene_variant	MODIFIER	-	ENSG00000291175	Transcript	ENST00000807332.1	lncRNA	-	-	-	-	-	-	-	-	-	-	-	1.039	-0.007961	-
NSF/MAPT/KANSL1	rs8712	rs2950010	0.859573	17	45588885	G	C	0.162908	17:45588885-45588885	G	downstream_gene_variant	MODIFIER	-	ENSG00000304996	Transcript	ENST00000807598.1	lncRNA	-	-	-	-	-	-	-	-	-	-	-	1.039	-0.007961	-
NSF/MAPT/KANSL1	rs8712	rs2950010	0.859573	17	45588885	G	C	0.162908	17:45588885-45588885	G	downstream_gene_variant	MODIFIER	-	ENSG00000304996	Transcript	ENST00000807599.1	lncRNA	-	-	-	-	-	-	-	-	-	-	-	1.039	-0.007961	-
NSF/MAPT/KANSL1	rs8712	rs2693349	0.850456	17	45589145	T	A	0.163131	17:45589145-45589145	T	upstream_gene_variant	MODIFIER	-	ENSG00000291175	Transcript	ENST00000807337.1	lncRNA	-	-	-	-	-	-	-	-	-	-	-	0.64	-0.131317	-
NSF/MAPT/KANSL1	rs8712	rs2693349	0.850456	17	45589145	T	A	0.163131	17:45589145-45589145	T	upstream_gene_variant	MODIFIER	-	ENSG00000291175	Transcript	ENST00000807334.1	lncRNA	-	-	-	-	-	-	-	-	-	-	-	0.64	-0.131317	-
NSF/MAPT/KANSL1	rs8712	rs2693349	0.850456	17	45589145	T	A	0.163131	17:45589145-45589145	T	upstream_gene_variant	MODIFIER	-	ENSG00000291175	Transcript	ENST00000807338.1	lncRNA	-	-	-	-	-	-	-	-	-	-	-	0.64	-0.131317	-
NSF/MAPT/KANSL1	rs8712	rs2693349	0.850456	17	45589145	T	A	0.163131	17:45589145-45589145	T	upstream_gene_variant	MODIFIER	-	ENSG00000291175	Transcript	ENST00000807339.1	lncRNA	-	-	-	-	-	-	-	-	-	-	-	0.64	-0.131317	-
NSF/MAPT/KANSL1	rs8712	rs2693349	0.850456	17	45589145	T	A	0.163131	17:45589145-45589145	T	upstream_gene_variant	MODIFIER	-	ENSG00000291175	Transcript	ENST00000807340.1	lncRNA	-	-	-	-	-	-	-	-	-	-	-	0.64	-0.131317	-
NSF/MAPT/KANSL1	rs8712	rs2693349	0.850456	17	45589145	T	A	0.163131	17:45589145-45589145	T	upstream_gene_variant	MODIFIER	-	ENSG00000291175	Transcript	ENST00000807341.1	lncRNA	-	-	-	-	-	-	-	-	-	-	-	0.64	-0.131317	-
NSF/MAPT/KANSL1	rs8712	rs2693349	0.850456	17	45589145	T	A	0.163131	17:45589145-45589145	T	upstream_gene_variant	MODIFIER	-	ENSG00000291175	Transcript	ENST00000807342.1	lncRNA	-	-	-	-	-	-	-	-	-	-	-	0.64	-0.131317	-
NSF/MAPT/KANSL1	rs8712	rs2693349	0.850456	17	45589145	T	A	0.163131	17:45589145-45589145	T	upstream_gene_variant	MODIFIER	-	ENSG00000291175	Transcript	ENST00000807343.1	lncRNA	-	-	-	-	-	-	-	-	-	-	-	0.64	-0.131317	-
NSF/MAPT/KANSL1	rs8712	rs2693349	0.850456	17	45589145	T	A	0.163131	17:45589145-45589145	T	upstream_gene_variant	MODIFIER	-	ENSG00000291175	Transcript	ENST00000807344.1	lncRNA	-	-	-	-	-	-	-	-	-	-	-	0.64	-0.131317	-
NSF/MAPT/KANSL1	rs8712	rs2693349	0.850456	17	45589145	T	A	0.163131	17:45589145-45589145	T	upstream_gene_variant	MODIFIER	-	ENSG00000291175	Transcript	ENST00000807345.1	lncRNA	-	-	-	-	-	-	-	-	-	-	-	0.64	-0.131317	-
NSF/MAPT/KANSL1	rs8712	rs2693349	0.850456	17	45589145	T	A	0.163131	17:45589145-45589145	T	upstream_gene_variant	MODIFIER	-	ENSG00000291175	Transcript	ENST00000807346.1	lncRNA	-	-	-	-	-	-	-	-	-	-	-	0.64	-0.131317	-
NSF/MAPT/KANSL1	rs8712	rs2693349	0.850456	17	45589145	T	A	0.163131	17:45589145-45589145	T	upstream_gene_variant	MODIFIER	-	ENSG00000291175	Transcript	ENST00000807331.1	lncRNA	-	-	-	-	-	-	-	-	-	-	-	0.64	-0.131317	-
NSF/MAPT/KANSL1	rs8712	rs2693349	0.850456	17	45589145	T	A	0.163131	17:45589145-45589145	T	upstream_gene_variant	MODIFIER	-	ENSG00000291175	Transcript	ENST00000807332.1	lncRNA	-	-	-	-	-	-	-	-	-	-	-	0.64	-0.131317	-
NSF/MAPT/KANSL1	rs8712	rs2693349	0.850456	17	45589145	T	A	0.163131	17:45589145-45589145	T	upstream_gene_variant	MODIFIER	-	ENSG00000291175	Transcript	ENST00000807333.1	lncRNA	-	-	-	-	-	-	-	-	-	-	-	0.64	-0.131317	-
NSF/MAPT/KANSL1	rs8712	rs2693349	0.850456	17	45589145	T	A	0.163131	17:45589145-45589145	T	upstream_gene_variant	MODIFIER	-	ENSG00000291175	Transcript	ENST00000807350.1	lncRNA	-	-	-	-	-	-	-	-	-	-	-	0.64	-0.131317	-
NSF/MAPT/KANSL1	rs8712	rs2693349	0.850456	17	45589145	T	A	0.163131	17:45589145-45589145	T	upstream_gene_variant	MODIFIER	-	ENSG00000291175	Transcript	ENST00000807351.1	lncRNA	-	-	-	-	-	-	-	-	-	-	-	0.64	-0.131317	-
NSF/MAPT/KANSL1	rs8712	rs2693349	0.850456	17	45589145	T	A	0.163131	17:45589145-45589145	T	upstream_gene_variant	MODIFIER	-	ENSG00000291175	Transcript	ENST00000807352.1	lncRNA	-	-	-	-	-	-	-	-	-	-	-	0.64	-0.131317	-
NSF/MAPT/KANSL1	rs8712	rs2693349	0.850456	17	45589145	T	A	0.163131	17:45589145-45589145	T	upstream_gene_variant	MODIFIER	-	ENSG00000291175	Transcript	ENST00000807353.1	lncRNA	-	-	-	-	-	-	-	-	-	-	-	0.64	-0.131317	-
NSF/MAPT/KANSL1	rs8712	rs2693349	0.850456	17	45589145	T	A	0.163131	17:45589145-45589145	T	upstream_gene_variant	MODIFIER	-	ENSG00000291175	Transcript	ENST00000807354.1	lncRNA	-	-	-	-	-	-	-	-	-	-	-	0.64	-0.131317	-
NSF/MAPT/KANSL1	rs8712	rs2693349	0.850456	17	45589145	T	A	0.163131	17:45589145-45589145	T	upstream_gene_variant	MODIFIER	-	ENSG00000291175	Transcript	ENST00000807355.1	lncRNA	-	-	-	-	-	-	-	-	-	-	-	0.64	-0.131317	-
NSF/MAPT/KANSL1	rs8712	rs2693349	0.850456	17	45589145	T	A	0.163131	17:45589145-45589145	T	upstream_gene_variant	MODIFIER	-	ENSG00000291175	Transcript	ENST00000807356.1	lncRNA	-	-	-	-	-	-	-	-	-	-	-	0.64	-0.131317	-
NSF/MAPT/KANSL1	rs8712	rs2693349	0.850456	17	45589145	T	A	0.163131	17:45589145-45589145	T	upstream_gene_variant	MODIFIER	-	ENSG00000291175	Transcript	ENST00000807357.1	lncRNA	-	-	-	-	-	-	-	-	-	-	-	0.64	-0.131317	-
NSF/MAPT/KANSL1	rs8712	rs2693349	0.850456	17	45589145	T	A	0.163131	17:45589145-45589145	T	downstream_gene_variant	MODIFIER	-	ENSG00000304996	Transcript	ENST00000807597.1	lncRNA	-	-	-	-	-	-	-	-	-	-	-	0.64	-0.131317	-
NSF/MAPT/KANSL1	rs8712	rs2693349	0.850456	17	45589145	T	A	0.163131	17:45589145-45589145	T	downstream_gene_variant	MODIFIER	-	ENSG00000304996	Transcript	ENST00000807598.1	lncRNA	-	-	-	-	-	-	-	-	-	-	-	0.64	-0.131317	-
NSF/MAPT/KANSL1	rs8712	rs2693349	0.850456	17	45589145	T	A	0.163131	17:45589145-45589145	T	upstream_gene_variant	MODIFIER	-	ENSG00000291175	Transcript	ENST00000807347.1	lncRNA	-	-	-	-	-	-	-	-	-	-	-	0.64	-0.131317	-
NSF/MAPT/KANSL1	rs8712	rs2693349	0.850456	17	45589145	T	A	0.163131	17:45589145-45589145	T	upstream_gene_variant	MODIFIER	-	ENSG00000291175	Transcript	ENST00000807348.1	lncRNA	-	-	-	-	-	-	-	-	-	-	-	0.64	-0.131317	-
NSF/MAPT/KANSL1	rs8712	rs2693349	0.850456	17	45589145	T	A	0.163131	17:45589145-45589145	T	upstream_gene_variant	MODIFIER	-	ENSG00000291175	Transcript	ENST00000807349.1	lncRNA	-	-	-	-	-	-	-	-	-	-	-	0.64	-0.131317	-
NSF/MAPT/KANSL1	rs8712	rs2693349	0.850456	17	45589145	T	A	0.163131	17:45589145-45589145	T	downstream_gene_variant	MODIFIER	DND1P1	ENSG00000264070	Transcript	ENST00000580842.1	transcribed_processed_pseudogene	-	-	-	-	-	-	-	-	-	-	-	0.64	-0.131317	-
NSF/MAPT/KANSL1	rs8712	rs2693349	0.850456	17	45589145	T	A	0.163131	17:45589145-45589145	T	upstream_gene_variant	MODIFIER	-	ENSG00000280022	Transcript	ENST00000625174.1	TEC	-	-	-	-	-	-	-	-	-	-	-	0.64	-0.131317	-
NSF/MAPT/KANSL1	rs8712	rs2693349	0.850456	17	45589145	T	A	0.163131	17:45589145-45589145	T	upstream_gene_variant	MODIFIER	-	ENSG00000285668	Transcript	ENST00000650501.1	lncRNA	-	-	-	-	-	-	-	-	-	-	-	0.64	-0.131317	-
NSF/MAPT/KANSL1	rs8712	rs2693349	0.850456	17	45589145	T	A	0.163131	17:45589145-45589145	T	upstream_gene_variant	MODIFIER	-	ENSG00000291175	Transcript	ENST00000686949.1	lncRNA	-	-	-	-	-	-	-	-	-	-	-	0.64	-0.131317	-
NSF/MAPT/KANSL1	rs8712	rs2693349	0.850456	17	45589145	T	A	0.163131	17:45589145-45589145	T	upstream_gene_variant	MODIFIER	-	ENSG00000291175	Transcript	ENST00000701132.2	lncRNA	-	-	-	-	-	-	-	-	-	-	-	0.64	-0.131317	-
NSF/MAPT/KANSL1	rs8712	rs2693349	0.850456	17	45589145	T	A	0.163131	17:45589145-45589145	T	upstream_gene_variant	MODIFIER	-	ENSG00000291175	Transcript	ENST00000717223.1	lncRNA	-	-	-	-	-	-	-	-	-	-	-	0.64	-0.131317	-
NSF/MAPT/KANSL1	rs8712	rs2693349	0.850456	17	45589145	T	A	0.163131	17:45589145-45589145	T	upstream_gene_variant	MODIFIER	-	ENSG00000291175	Transcript	ENST00000807326.1	lncRNA	-	-	-	-	-	-	-	-	-	-	-	0.64	-0.131317	-
NSF/MAPT/KANSL1	rs8712	rs2693349	0.850456	17	45589145	T	A	0.163131	17:45589145-45589145	T	upstream_gene_variant	MODIFIER	-	ENSG00000291175	Transcript	ENST00000807327.1	lncRNA	-	-	-	-	-	-	-	-	-	-	-	0.64	-0.131317	-
NSF/MAPT/KANSL1	rs8712	rs2693349	0.850456	17	45589145	T	A	0.163131	17:45589145-45589145	T	upstream_gene_variant	MODIFIER	-	ENSG00000291175	Transcript	ENST00000807328.1	lncRNA	-	-	-	-	-	-	-	-	-	-	-	0.64	-0.131317	-
NSF/MAPT/KANSL1	rs8712	rs2693349	0.850456	17	45589145	T	A	0.163131	17:45589145-45589145	T	upstream_gene_variant	MODIFIER	-	ENSG00000291175	Transcript	ENST00000807329.1	lncRNA	-	-	-	-	-	-	-	-	-	-	-	0.64	-0.131317	-
NSF/MAPT/KANSL1	rs8712	rs2693349	0.850456	17	45589145	T	A	0.163131	17:45589145-45589145	T	upstream_gene_variant	MODIFIER	-	ENSG00000291175	Transcript	ENST00000807330.1	lncRNA	-	-	-	-	-	-	-	-	-	-	-	0.64	-0.131317	-
NSF/MAPT/KANSL1	rs8712	rs2693349	0.850456	17	45589145	T	A	0.163131	17:45589145-45589145	T	upstream_gene_variant	MODIFIER	-	ENSG00000291175	Transcript	ENST00000807335.1	lncRNA	-	-	-	-	-	-	-	-	-	-	-	0.64	-0.131317	-
NSF/MAPT/KANSL1	rs8712	rs2693349	0.850456	17	45589145	T	A	0.163131	17:45589145-45589145	T	downstream_gene_variant	MODIFIER	-	ENSG00000304996	Transcript	ENST00000807599.1	lncRNA	-	-	-	-	-	-	-	-	-	-	-	0.64	-0.131317	-
NSF/MAPT/KANSL1	rs8712	rs2693349	0.850456	17	45589145	T	A	0.163131	17:45589145-45589145	T	upstream_gene_variant	MODIFIER	-	ENSG00000285668	Transcript	ENST00000807769.1	lncRNA	-	-	-	-	-	-	-	-	-	-	-	0.64	-0.131317	-
NSF/MAPT/KANSL1	rs8712	rs2693349	0.850456	17	45589145	T	A	0.163131	17:45589145-45589145	T	upstream_gene_variant	MODIFIER	-	ENSG00000291175	Transcript	ENST00000807336.1	lncRNA	-	-	-	-	-	-	-	-	-	-	-	0.64	-0.131317	-
NSF/MAPT/KANSL1	rs8712	rs2696425	0.85955	17	45589540	C	G	0.163047	17:45589540-45589540	C	upstream_gene_variant	MODIFIER	-	ENSG00000291175	Transcript	ENST00000807335.1	lncRNA	-	-	-	-	-	-	-	-	-	-	-	0.858	-0.057151	-
NSF/MAPT/KANSL1	rs8712	rs2696425	0.85955	17	45589540	C	G	0.163047	17:45589540-45589540	C	upstream_gene_variant	MODIFIER	-	ENSG00000291175	Transcript	ENST00000807332.1	lncRNA	-	-	-	-	-	-	-	-	-	-	-	0.858	-0.057151	-
NSF/MAPT/KANSL1	rs8712	rs2696425	0.85955	17	45589540	C	G	0.163047	17:45589540-45589540	C	upstream_gene_variant	MODIFIER	-	ENSG00000291175	Transcript	ENST00000807348.1	lncRNA	-	-	-	-	-	-	-	-	-	-	-	0.858	-0.057151	-
NSF/MAPT/KANSL1	rs8712	rs2696425	0.85955	17	45589540	C	G	0.163047	17:45589540-45589540	C	upstream_gene_variant	MODIFIER	-	ENSG00000291175	Transcript	ENST00000807336.1	lncRNA	-	-	-	-	-	-	-	-	-	-	-	0.858	-0.057151	-
NSF/MAPT/KANSL1	rs8712	rs2696425	0.85955	17	45589540	C	G	0.163047	17:45589540-45589540	C	upstream_gene_variant	MODIFIER	-	ENSG00000291175	Transcript	ENST00000807337.1	lncRNA	-	-	-	-	-	-	-	-	-	-	-	0.858	-0.057151	-
NSF/MAPT/KANSL1	rs8712	rs2696425	0.85955	17	45589540	C	G	0.163047	17:45589540-45589540	C	upstream_gene_variant	MODIFIER	-	ENSG00000291175	Transcript	ENST00000807338.1	lncRNA	-	-	-	-	-	-	-	-	-	-	-	0.858	-0.057151	-
NSF/MAPT/KANSL1	rs8712	rs2696425	0.85955	17	45589540	C	G	0.163047	17:45589540-45589540	C	upstream_gene_variant	MODIFIER	-	ENSG00000291175	Transcript	ENST00000807339.1	lncRNA	-	-	-	-	-	-	-	-	-	-	-	0.858	-0.057151	-
NSF/MAPT/KANSL1	rs8712	rs2696425	0.85955	17	45589540	C	G	0.163047	17:45589540-45589540	C	upstream_gene_variant	MODIFIER	-	ENSG00000291175	Transcript	ENST00000807340.1	lncRNA	-	-	-	-	-	-	-	-	-	-	-	0.858	-0.057151	-
NSF/MAPT/KANSL1	rs8712	rs2696425	0.85955	17	45589540	C	G	0.163047	17:45589540-45589540	C	upstream_gene_variant	MODIFIER	-	ENSG00000291175	Transcript	ENST00000807341.1	lncRNA	-	-	-	-	-	-	-	-	-	-	-	0.858	-0.057151	-
NSF/MAPT/KANSL1	rs8712	rs2696425	0.85955	17	45589540	C	G	0.163047	17:45589540-45589540	C	upstream_gene_variant	MODIFIER	-	ENSG00000291175	Transcript	ENST00000807342.1	lncRNA	-	-	-	-	-	-	-	-	-	-	-	0.858	-0.057151	-
NSF/MAPT/KANSL1	rs8712	rs2696425	0.85955	17	45589540	C	G	0.163047	17:45589540-45589540	C	upstream_gene_variant	MODIFIER	-	ENSG00000291175	Transcript	ENST00000807333.1	lncRNA	-	-	-	-	-	-	-	-	-	-	-	0.858	-0.057151	-
NSF/MAPT/KANSL1	rs8712	rs2696425	0.85955	17	45589540	C	G	0.163047	17:45589540-45589540	C	upstream_gene_variant	MODIFIER	-	ENSG00000291175	Transcript	ENST00000807334.1	lncRNA	-	-	-	-	-	-	-	-	-	-	-	0.858	-0.057151	-
NSF/MAPT/KANSL1	rs8712	rs2696425	0.85955	17	45589540	C	G	0.163047	17:45589540-45589540	C	upstream_gene_variant	MODIFIER	-	ENSG00000291175	Transcript	ENST00000807345.1	lncRNA	-	-	-	-	-	-	-	-	-	-	-	0.858	-0.057151	-
NSF/MAPT/KANSL1	rs8712	rs2696425	0.85955	17	45589540	C	G	0.163047	17:45589540-45589540	C	upstream_gene_variant	MODIFIER	-	ENSG00000291175	Transcript	ENST00000807346.1	lncRNA	-	-	-	-	-	-	-	-	-	-	-	0.858	-0.057151	-
NSF/MAPT/KANSL1	rs8712	rs2696425	0.85955	17	45589540	C	G	0.163047	17:45589540-45589540	C	upstream_gene_variant	MODIFIER	-	ENSG00000291175	Transcript	ENST00000807347.1	lncRNA	-	-	-	-	-	-	-	-	-	-	-	0.858	-0.057151	-
NSF/MAPT/KANSL1	rs8712	rs2696425	0.85955	17	45589540	C	G	0.163047	17:45589540-45589540	C	upstream_gene_variant	MODIFIER	-	ENSG00000291175	Transcript	ENST00000686949.1	lncRNA	-	-	-	-	-	-	-	-	-	-	-	0.858	-0.057151	-
NSF/MAPT/KANSL1	rs8712	rs2696425	0.85955	17	45589540	C	G	0.163047	17:45589540-45589540	C	upstream_gene_variant	MODIFIER	-	ENSG00000291175	Transcript	ENST00000807349.1	lncRNA	-	-	-	-	-	-	-	-	-	-	-	0.858	-0.057151	-
NSF/MAPT/KANSL1	rs8712	rs2696425	0.85955	17	45589540	C	G	0.163047	17:45589540-45589540	C	upstream_gene_variant	MODIFIER	-	ENSG00000291175	Transcript	ENST00000807350.1	lncRNA	-	-	-	-	-	-	-	-	-	-	-	0.858	-0.057151	-
NSF/MAPT/KANSL1	rs8712	rs2696425	0.85955	17	45589540	C	G	0.163047	17:45589540-45589540	C	upstream_gene_variant	MODIFIER	-	ENSG00000291175	Transcript	ENST00000807351.1	lncRNA	-	-	-	-	-	-	-	-	-	-	-	0.858	-0.057151	-
NSF/MAPT/KANSL1	rs8712	rs2696425	0.85955	17	45589540	C	G	0.163047	17:45589540-45589540	C	upstream_gene_variant	MODIFIER	-	ENSG00000291175	Transcript	ENST00000807352.1	lncRNA	-	-	-	-	-	-	-	-	-	-	-	0.858	-0.057151	-
NSF/MAPT/KANSL1	rs8712	rs2696425	0.85955	17	45589540	C	G	0.163047	17:45589540-45589540	C	upstream_gene_variant	MODIFIER	-	ENSG00000291175	Transcript	ENST00000807353.1	lncRNA	-	-	-	-	-	-	-	-	-	-	-	0.858	-0.057151	-
NSF/MAPT/KANSL1	rs8712	rs2696425	0.85955	17	45589540	C	G	0.163047	17:45589540-45589540	C	upstream_gene_variant	MODIFIER	-	ENSG00000291175	Transcript	ENST00000807354.1	lncRNA	-	-	-	-	-	-	-	-	-	-	-	0.858	-0.057151	-
NSF/MAPT/KANSL1	rs8712	rs2696425	0.85955	17	45589540	C	G	0.163047	17:45589540-45589540	C	upstream_gene_variant	MODIFIER	-	ENSG00000291175	Transcript	ENST00000807355.1	lncRNA	-	-	-	-	-	-	-	-	-	-	-	0.858	-0.057151	-
NSF/MAPT/KANSL1	rs8712	rs2696425	0.85955	17	45589540	C	G	0.163047	17:45589540-45589540	C	upstream_gene_variant	MODIFIER	-	ENSG00000291175	Transcript	ENST00000807343.1	lncRNA	-	-	-	-	-	-	-	-	-	-	-	0.858	-0.057151	-
NSF/MAPT/KANSL1	rs8712	rs2696425	0.85955	17	45589540	C	G	0.163047	17:45589540-45589540	C	upstream_gene_variant	MODIFIER	-	ENSG00000291175	Transcript	ENST00000807344.1	lncRNA	-	-	-	-	-	-	-	-	-	-	-	0.858	-0.057151	-
NSF/MAPT/KANSL1	rs8712	rs2696425	0.85955	17	45589540	C	G	0.163047	17:45589540-45589540	C	downstream_gene_variant	MODIFIER	DND1P1	ENSG00000264070	Transcript	ENST00000580842.1	transcribed_processed_pseudogene	-	-	-	-	-	-	-	-	-	-	-	0.858	-0.057151	-
NSF/MAPT/KANSL1	rs8712	rs2696425	0.85955	17	45589540	C	G	0.163047	17:45589540-45589540	C	upstream_gene_variant	MODIFIER	-	ENSG00000280022	Transcript	ENST00000625174.1	TEC	-	-	-	-	-	-	-	-	-	-	-	0.858	-0.057151	-
NSF/MAPT/KANSL1	rs8712	rs2696425	0.85955	17	45589540	C	G	0.163047	17:45589540-45589540	C	upstream_gene_variant	MODIFIER	-	ENSG00000285668	Transcript	ENST00000650501.1	lncRNA	-	-	-	-	-	-	-	-	-	-	-	0.858	-0.057151	-
NSF/MAPT/KANSL1	rs8712	rs2696425	0.85955	17	45589540	C	G	0.163047	17:45589540-45589540	C	downstream_gene_variant	MODIFIER	-	ENSG00000304996	Transcript	ENST00000807599.1	lncRNA	-	-	-	-	-	-	-	-	-	-	-	0.858	-0.057151	-
NSF/MAPT/KANSL1	rs8712	rs2696425	0.85955	17	45589540	C	G	0.163047	17:45589540-45589540	C	upstream_gene_variant	MODIFIER	-	ENSG00000291175	Transcript	ENST00000701132.2	lncRNA	-	-	-	-	-	-	-	-	-	-	-	0.858	-0.057151	-
NSF/MAPT/KANSL1	rs8712	rs2696425	0.85955	17	45589540	C	G	0.163047	17:45589540-45589540	C	upstream_gene_variant	MODIFIER	-	ENSG00000291175	Transcript	ENST00000717223.1	lncRNA	-	-	-	-	-	-	-	-	-	-	-	0.858	-0.057151	-
NSF/MAPT/KANSL1	rs8712	rs2696425	0.85955	17	45589540	C	G	0.163047	17:45589540-45589540	C	upstream_gene_variant	MODIFIER	-	ENSG00000291175	Transcript	ENST00000807326.1	lncRNA	-	-	-	-	-	-	-	-	-	-	-	0.858	-0.057151	-
NSF/MAPT/KANSL1	rs8712	rs2696425	0.85955	17	45589540	C	G	0.163047	17:45589540-45589540	C	upstream_gene_variant	MODIFIER	-	ENSG00000291175	Transcript	ENST00000807327.1	lncRNA	-	-	-	-	-	-	-	-	-	-	-	0.858	-0.057151	-
NSF/MAPT/KANSL1	rs8712	rs2696425	0.85955	17	45589540	C	G	0.163047	17:45589540-45589540	C	upstream_gene_variant	MODIFIER	-	ENSG00000291175	Transcript	ENST00000807328.1	lncRNA	-	-	-	-	-	-	-	-	-	-	-	0.858	-0.057151	-
NSF/MAPT/KANSL1	rs8712	rs2696425	0.85955	17	45589540	C	G	0.163047	17:45589540-45589540	C	upstream_gene_variant	MODIFIER	-	ENSG00000291175	Transcript	ENST00000807329.1	lncRNA	-	-	-	-	-	-	-	-	-	-	-	0.858	-0.057151	-
NSF/MAPT/KANSL1	rs8712	rs2696425	0.85955	17	45589540	C	G	0.163047	17:45589540-45589540	C	upstream_gene_variant	MODIFIER	-	ENSG00000291175	Transcript	ENST00000807330.1	lncRNA	-	-	-	-	-	-	-	-	-	-	-	0.858	-0.057151	-
NSF/MAPT/KANSL1	rs8712	rs2696425	0.85955	17	45589540	C	G	0.163047	17:45589540-45589540	C	upstream_gene_variant	MODIFIER	-	ENSG00000291175	Transcript	ENST00000807331.1	lncRNA	-	-	-	-	-	-	-	-	-	-	-	0.858	-0.057151	-
NSF/MAPT/KANSL1	rs8712	rs2696425	0.85955	17	45589540	C	G	0.163047	17:45589540-45589540	C	upstream_gene_variant	MODIFIER	-	ENSG00000291175	Transcript	ENST00000807356.1	lncRNA	-	-	-	-	-	-	-	-	-	-	-	0.858	-0.057151	-
NSF/MAPT/KANSL1	rs8712	rs2696425	0.85955	17	45589540	C	G	0.163047	17:45589540-45589540	C	upstream_gene_variant	MODIFIER	-	ENSG00000291175	Transcript	ENST00000807357.1	lncRNA	-	-	-	-	-	-	-	-	-	-	-	0.858	-0.057151	-
NSF/MAPT/KANSL1	rs8712	rs2696425	0.85955	17	45589540	C	G	0.163047	17:45589540-45589540	C	downstream_gene_variant	MODIFIER	-	ENSG00000304996	Transcript	ENST00000807597.1	lncRNA	-	-	-	-	-	-	-	-	-	-	-	0.858	-0.057151	-
NSF/MAPT/KANSL1	rs8712	rs2696425	0.85955	17	45589540	C	G	0.163047	17:45589540-45589540	C	downstream_gene_variant	MODIFIER	-	ENSG00000304996	Transcript	ENST00000807598.1	lncRNA	-	-	-	-	-	-	-	-	-	-	-	0.858	-0.057151	-
NSF/MAPT/KANSL1	rs8712	rs2696425	0.85955	17	45589540	C	G	0.163047	17:45589540-45589540	C	upstream_gene_variant	MODIFIER	-	ENSG00000285668	Transcript	ENST00000807769.1	lncRNA	-	-	-	-	-	-	-	-	-	-	-	0.858	-0.057151	-
NSF/MAPT/KANSL1	rs8712	rs2950012	0.850593	17	45589999	C	T	0.164161	17:45589999-45589999	C	upstream_gene_variant	MODIFIER	-	ENSG00000291175	Transcript	ENST00000807343.1	lncRNA	-	-	-	-	-	-	-	-	-	-	-	6.04	0.557273	-
NSF/MAPT/KANSL1	rs8712	rs2950012	0.850593	17	45589999	C	T	0.164161	17:45589999-45589999	C	upstream_gene_variant	MODIFIER	-	ENSG00000291175	Transcript	ENST00000807344.1	lncRNA	-	-	-	-	-	-	-	-	-	-	-	6.04	0.557273	-
NSF/MAPT/KANSL1	rs8712	rs2950012	0.850593	17	45589999	C	T	0.164161	17:45589999-45589999	C	upstream_gene_variant	MODIFIER	-	ENSG00000291175	Transcript	ENST00000807345.1	lncRNA	-	-	-	-	-	-	-	-	-	-	-	6.04	0.557273	-
NSF/MAPT/KANSL1	rs8712	rs2950012	0.850593	17	45589999	C	T	0.164161	17:45589999-45589999	C	upstream_gene_variant	MODIFIER	-	ENSG00000291175	Transcript	ENST00000807349.1	lncRNA	-	-	-	-	-	-	-	-	-	-	-	6.04	0.557273	-
NSF/MAPT/KANSL1	rs8712	rs2950012	0.850593	17	45589999	C	T	0.164161	17:45589999-45589999	C	upstream_gene_variant	MODIFIER	-	ENSG00000291175	Transcript	ENST00000807350.1	lncRNA	-	-	-	-	-	-	-	-	-	-	-	6.04	0.557273	-
NSF/MAPT/KANSL1	rs8712	rs2950012	0.850593	17	45589999	C	T	0.164161	17:45589999-45589999	C	upstream_gene_variant	MODIFIER	-	ENSG00000291175	Transcript	ENST00000807355.1	lncRNA	-	-	-	-	-	-	-	-	-	-	-	6.04	0.557273	-
NSF/MAPT/KANSL1	rs8712	rs2950012	0.850593	17	45589999	C	T	0.164161	17:45589999-45589999	C	upstream_gene_variant	MODIFIER	-	ENSG00000291175	Transcript	ENST00000807357.1	lncRNA	-	-	-	-	-	-	-	-	-	-	-	6.04	0.557273	-
NSF/MAPT/KANSL1	rs8712	rs2950012	0.850593	17	45589999	C	T	0.164161	17:45589999-45589999	C	downstream_gene_variant	MODIFIER	-	ENSG00000304996	Transcript	ENST00000807597.1	lncRNA	-	-	-	-	-	-	-	-	-	-	-	6.04	0.557273	-
NSF/MAPT/KANSL1	rs8712	rs2950012	0.850593	17	45589999	C	T	0.164161	17:45589999-45589999	C	upstream_gene_variant	MODIFIER	-	ENSG00000291175	Transcript	ENST00000807331.1	lncRNA	-	-	-	-	-	-	-	-	-	-	-	6.04	0.557273	-
NSF/MAPT/KANSL1	rs8712	rs2950012	0.850593	17	45589999	C	T	0.164161	17:45589999-45589999	C	upstream_gene_variant	MODIFIER	-	ENSG00000291175	Transcript	ENST00000807332.1	lncRNA	-	-	-	-	-	-	-	-	-	-	-	6.04	0.557273	-
NSF/MAPT/KANSL1	rs8712	rs2950012	0.850593	17	45589999	C	T	0.164161	17:45589999-45589999	C	upstream_gene_variant	MODIFIER	-	ENSG00000291175	Transcript	ENST00000807333.1	lncRNA	-	-	-	-	-	-	-	-	-	-	-	6.04	0.557273	-
NSF/MAPT/KANSL1	rs8712	rs2950012	0.850593	17	45589999	C	T	0.164161	17:45589999-45589999	C	upstream_gene_variant	MODIFIER	-	ENSG00000291175	Transcript	ENST00000807334.1	lncRNA	-	-	-	-	-	-	-	-	-	-	-	6.04	0.557273	-
NSF/MAPT/KANSL1	rs8712	rs2950012	0.850593	17	45589999	C	T	0.164161	17:45589999-45589999	C	upstream_gene_variant	MODIFIER	-	ENSG00000291175	Transcript	ENST00000807340.1	lncRNA	-	-	-	-	-	-	-	-	-	-	-	6.04	0.557273	-
NSF/MAPT/KANSL1	rs8712	rs2950012	0.850593	17	45589999	C	T	0.164161	17:45589999-45589999	C	upstream_gene_variant	MODIFIER	-	ENSG00000291175	Transcript	ENST00000717223.1	lncRNA	-	-	-	-	-	-	-	-	-	-	-	6.04	0.557273	-
NSF/MAPT/KANSL1	rs8712	rs2950012	0.850593	17	45589999	C	T	0.164161	17:45589999-45589999	C	downstream_gene_variant	MODIFIER	DND1P1	ENSG00000264070	Transcript	ENST00000580842.1	transcribed_processed_pseudogene	-	-	-	-	-	-	-	-	-	-	-	6.04	0.557273	-
NSF/MAPT/KANSL1	rs8712	rs2950012	0.850593	17	45589999	C	T	0.164161	17:45589999-45589999	C	upstream_gene_variant	MODIFIER	-	ENSG00000280022	Transcript	ENST00000625174.1	TEC	-	-	-	-	-	-	-	-	-	-	-	6.04	0.557273	-
NSF/MAPT/KANSL1	rs8712	rs2950012	0.850593	17	45589999	C	T	0.164161	17:45589999-45589999	C	upstream_gene_variant	MODIFIER	-	ENSG00000285668	Transcript	ENST00000650501.1	lncRNA	-	-	-	-	-	-	-	-	-	-	-	6.04	0.557273	-
NSF/MAPT/KANSL1	rs8712	rs2950012	0.850593	17	45589999	C	T	0.164161	17:45589999-45589999	C	downstream_gene_variant	MODIFIER	-	ENSG00000304996	Transcript	ENST00000807598.1	lncRNA	-	-	-	-	-	-	-	-	-	-	-	6.04	0.557273	-
NSF/MAPT/KANSL1	rs8712	rs2950012	0.850593	17	45589999	C	T	0.164161	17:45589999-45589999	C	upstream_gene_variant	MODIFIER	-	ENSG00000291175	Transcript	ENST00000807327.1	lncRNA	-	-	-	-	-	-	-	-	-	-	-	6.04	0.557273	-
NSF/MAPT/KANSL1	rs8712	rs2950012	0.850593	17	45589999	C	T	0.164161	17:45589999-45589999	C	upstream_gene_variant	MODIFIER	-	ENSG00000291175	Transcript	ENST00000807328.1	lncRNA	-	-	-	-	-	-	-	-	-	-	-	6.04	0.557273	-
NSF/MAPT/KANSL1	rs8712	rs2950012	0.850593	17	45589999	C	T	0.164161	17:45589999-45589999	C	upstream_gene_variant	MODIFIER	-	ENSG00000291175	Transcript	ENST00000807329.1	lncRNA	-	-	-	-	-	-	-	-	-	-	-	6.04	0.557273	-
NSF/MAPT/KANSL1	rs8712	rs2950012	0.850593	17	45589999	C	T	0.164161	17:45589999-45589999	C	downstream_gene_variant	MODIFIER	-	ENSG00000304996	Transcript	ENST00000807599.1	lncRNA	-	-	-	-	-	-	-	-	-	-	-	6.04	0.557273	-
NSF/MAPT/KANSL1	rs8712	rs2950012	0.850593	17	45589999	C	T	0.164161	17:45589999-45589999	C	upstream_gene_variant	MODIFIER	-	ENSG00000285668	Transcript	ENST00000807769.1	lncRNA	-	-	-	-	-	-	-	-	-	-	-	6.04	0.557273	-
NSF/MAPT/KANSL1	rs8712	rs2950012	0.850593	17	45589999	C	T	0.164161	17:45589999-45589999	C	upstream_gene_variant	MODIFIER	-	ENSG00000291175	Transcript	ENST00000807330.1	lncRNA	-	-	-	-	-	-	-	-	-	-	-	6.04	0.557273	-
NSF/MAPT/KANSL1	rs8712	rs2696421	0.850618	17	45590269	G	A	0.169249	17:45590269-45590269	G	upstream_gene_variant	MODIFIER	-	ENSG00000285668	Transcript	ENST00000650501.1	lncRNA	-	-	-	-	-	-	-	-	-	-	-	4.872	0.443959	-
NSF/MAPT/KANSL1	rs8712	rs2696421	0.850618	17	45590269	G	A	0.169249	17:45590269-45590269	G	downstream_gene_variant	MODIFIER	DND1P1	ENSG00000264070	Transcript	ENST00000580842.1	transcribed_processed_pseudogene	-	-	-	-	-	-	-	-	-	-	-	4.872	0.443959	-
NSF/MAPT/KANSL1	rs8712	rs2696421	0.850618	17	45590269	G	A	0.169249	17:45590269-45590269	G	upstream_gene_variant	MODIFIER	-	ENSG00000280022	Transcript	ENST00000625174.1	TEC	-	-	-	-	-	-	-	-	-	-	-	4.872	0.443959	-
NSF/MAPT/KANSL1	rs8712	rs2696421	0.850618	17	45590269	G	A	0.169249	17:45590269-45590269	G	upstream_gene_variant	MODIFIER	-	ENSG00000291175	Transcript	ENST00000717223.1	lncRNA	-	-	-	-	-	-	-	-	-	-	-	4.872	0.443959	-
NSF/MAPT/KANSL1	rs8712	rs2696421	0.850618	17	45590269	G	A	0.169249	17:45590269-45590269	G	upstream_gene_variant	MODIFIER	-	ENSG00000291175	Transcript	ENST00000807327.1	lncRNA	-	-	-	-	-	-	-	-	-	-	-	4.872	0.443959	-
NSF/MAPT/KANSL1	rs8712	rs2696421	0.850618	17	45590269	G	A	0.169249	17:45590269-45590269	G	upstream_gene_variant	MODIFIER	-	ENSG00000291175	Transcript	ENST00000807328.1	lncRNA	-	-	-	-	-	-	-	-	-	-	-	4.872	0.443959	-
NSF/MAPT/KANSL1	rs8712	rs2696421	0.850618	17	45590269	G	A	0.169249	17:45590269-45590269	G	upstream_gene_variant	MODIFIER	-	ENSG00000291175	Transcript	ENST00000807344.1	lncRNA	-	-	-	-	-	-	-	-	-	-	-	4.872	0.443959	-
NSF/MAPT/KANSL1	rs8712	rs2696421	0.850618	17	45590269	G	A	0.169249	17:45590269-45590269	G	upstream_gene_variant	MODIFIER	-	ENSG00000291175	Transcript	ENST00000807330.1	lncRNA	-	-	-	-	-	-	-	-	-	-	-	4.872	0.443959	-
NSF/MAPT/KANSL1	rs8712	rs2696421	0.850618	17	45590269	G	A	0.169249	17:45590269-45590269	G	upstream_gene_variant	MODIFIER	-	ENSG00000291175	Transcript	ENST00000807331.1	lncRNA	-	-	-	-	-	-	-	-	-	-	-	4.872	0.443959	-
NSF/MAPT/KANSL1	rs8712	rs2696421	0.850618	17	45590269	G	A	0.169249	17:45590269-45590269	G	upstream_gene_variant	MODIFIER	-	ENSG00000291175	Transcript	ENST00000807332.1	lncRNA	-	-	-	-	-	-	-	-	-	-	-	4.872	0.443959	-
NSF/MAPT/KANSL1	rs8712	rs2696421	0.850618	17	45590269	G	A	0.169249	17:45590269-45590269	G	upstream_gene_variant	MODIFIER	-	ENSG00000291175	Transcript	ENST00000807329.1	lncRNA	-	-	-	-	-	-	-	-	-	-	-	4.872	0.443959	-
NSF/MAPT/KANSL1	rs8712	rs2696421	0.850618	17	45590269	G	A	0.169249	17:45590269-45590269	G	upstream_gene_variant	MODIFIER	-	ENSG00000291175	Transcript	ENST00000807333.1	lncRNA	-	-	-	-	-	-	-	-	-	-	-	4.872	0.443959	-
NSF/MAPT/KANSL1	rs8712	rs2696421	0.850618	17	45590269	G	A	0.169249	17:45590269-45590269	G	upstream_gene_variant	MODIFIER	-	ENSG00000291175	Transcript	ENST00000807334.1	lncRNA	-	-	-	-	-	-	-	-	-	-	-	4.872	0.443959	-
NSF/MAPT/KANSL1	rs8712	rs2696421	0.850618	17	45590269	G	A	0.169249	17:45590269-45590269	G	upstream_gene_variant	MODIFIER	-	ENSG00000291175	Transcript	ENST00000807340.1	lncRNA	-	-	-	-	-	-	-	-	-	-	-	4.872	0.443959	-
NSF/MAPT/KANSL1	rs8712	rs2696421	0.850618	17	45590269	G	A	0.169249	17:45590269-45590269	G	upstream_gene_variant	MODIFIER	-	ENSG00000291175	Transcript	ENST00000807343.1	lncRNA	-	-	-	-	-	-	-	-	-	-	-	4.872	0.443959	-
NSF/MAPT/KANSL1	rs8712	rs2696421	0.850618	17	45590269	G	A	0.169249	17:45590269-45590269	G	upstream_gene_variant	MODIFIER	-	ENSG00000291175	Transcript	ENST00000807355.1	lncRNA	-	-	-	-	-	-	-	-	-	-	-	4.872	0.443959	-
NSF/MAPT/KANSL1	rs8712	rs2696421	0.850618	17	45590269	G	A	0.169249	17:45590269-45590269	G	upstream_gene_variant	MODIFIER	-	ENSG00000291175	Transcript	ENST00000807345.1	lncRNA	-	-	-	-	-	-	-	-	-	-	-	4.872	0.443959	-
NSF/MAPT/KANSL1	rs8712	rs2696421	0.850618	17	45590269	G	A	0.169249	17:45590269-45590269	G	upstream_gene_variant	MODIFIER	-	ENSG00000291175	Transcript	ENST00000807349.1	lncRNA	-	-	-	-	-	-	-	-	-	-	-	4.872	0.443959	-
NSF/MAPT/KANSL1	rs8712	rs2696421	0.850618	17	45590269	G	A	0.169249	17:45590269-45590269	G	upstream_gene_variant	MODIFIER	-	ENSG00000291175	Transcript	ENST00000807350.1	lncRNA	-	-	-	-	-	-	-	-	-	-	-	4.872	0.443959	-
NSF/MAPT/KANSL1	rs8712	rs2696421	0.850618	17	45590269	G	A	0.169249	17:45590269-45590269	G	downstream_gene_variant	MODIFIER	-	ENSG00000304996	Transcript	ENST00000807599.1	lncRNA	-	-	-	-	-	-	-	-	-	-	-	4.872	0.443959	-
NSF/MAPT/KANSL1	rs8712	rs2696421	0.850618	17	45590269	G	A	0.169249	17:45590269-45590269	G	upstream_gene_variant	MODIFIER	-	ENSG00000291175	Transcript	ENST00000807357.1	lncRNA	-	-	-	-	-	-	-	-	-	-	-	4.872	0.443959	-
NSF/MAPT/KANSL1	rs8712	rs2696421	0.850618	17	45590269	G	A	0.169249	17:45590269-45590269	G	downstream_gene_variant	MODIFIER	-	ENSG00000304996	Transcript	ENST00000807597.1	lncRNA	-	-	-	-	-	-	-	-	-	-	-	4.872	0.443959	-
NSF/MAPT/KANSL1	rs8712	rs2696421	0.850618	17	45590269	G	A	0.169249	17:45590269-45590269	G	downstream_gene_variant	MODIFIER	-	ENSG00000304996	Transcript	ENST00000807598.1	lncRNA	-	-	-	-	-	-	-	-	-	-	-	4.872	0.443959	-
NSF/MAPT/KANSL1	rs8712	rs2696421	0.850618	17	45590269	G	A	0.169249	17:45590269-45590269	G	upstream_gene_variant	MODIFIER	-	ENSG00000285668	Transcript	ENST00000807769.1	lncRNA	-	-	-	-	-	-	-	-	-	-	-	4.872	0.443959	-
NSF/MAPT/KANSL1	rs8712	rs62064417	0.855992	17	45590426	T	C	0.165833	17:45590426-45590426	T	upstream_gene_variant	MODIFIER	-	ENSG00000291175	Transcript	ENST00000807329.1	lncRNA	-	-	-	-	-	-	-	-	-	-	-	4.868	0.443557	-
NSF/MAPT/KANSL1	rs8712	rs62064417	0.855992	17	45590426	T	C	0.165833	17:45590426-45590426	T	upstream_gene_variant	MODIFIER	-	ENSG00000280022	Transcript	ENST00000625174.1	TEC	-	-	-	-	-	-	-	-	-	-	-	4.868	0.443557	-
NSF/MAPT/KANSL1	rs8712	rs62064417	0.855992	17	45590426	T	C	0.165833	17:45590426-45590426	T	upstream_gene_variant	MODIFIER	-	ENSG00000285668	Transcript	ENST00000650501.1	lncRNA	-	-	-	-	-	-	-	-	-	-	-	4.868	0.443557	-
NSF/MAPT/KANSL1	rs8712	rs62064417	0.855992	17	45590426	T	C	0.165833	17:45590426-45590426	T	upstream_gene_variant	MODIFIER	-	ENSG00000291175	Transcript	ENST00000717223.1	lncRNA	-	-	-	-	-	-	-	-	-	-	-	4.868	0.443557	-
NSF/MAPT/KANSL1	rs8712	rs62064417	0.855992	17	45590426	T	C	0.165833	17:45590426-45590426	T	upstream_gene_variant	MODIFIER	-	ENSG00000291175	Transcript	ENST00000807327.1	lncRNA	-	-	-	-	-	-	-	-	-	-	-	4.868	0.443557	-
NSF/MAPT/KANSL1	rs8712	rs62064417	0.855992	17	45590426	T	C	0.165833	17:45590426-45590426	T	upstream_gene_variant	MODIFIER	-	ENSG00000291175	Transcript	ENST00000807328.1	lncRNA	-	-	-	-	-	-	-	-	-	-	-	4.868	0.443557	-
NSF/MAPT/KANSL1	rs8712	rs62064417	0.855992	17	45590426	T	C	0.165833	17:45590426-45590426	T	upstream_gene_variant	MODIFIER	-	ENSG00000291175	Transcript	ENST00000807330.1	lncRNA	-	-	-	-	-	-	-	-	-	-	-	4.868	0.443557	-
NSF/MAPT/KANSL1	rs8712	rs62064417	0.855992	17	45590426	T	C	0.165833	17:45590426-45590426	T	upstream_gene_variant	MODIFIER	-	ENSG00000291175	Transcript	ENST00000807331.1	lncRNA	-	-	-	-	-	-	-	-	-	-	-	4.868	0.443557	-
NSF/MAPT/KANSL1	rs8712	rs62064417	0.855992	17	45590426	T	C	0.165833	17:45590426-45590426	T	upstream_gene_variant	MODIFIER	-	ENSG00000291175	Transcript	ENST00000807332.1	lncRNA	-	-	-	-	-	-	-	-	-	-	-	4.868	0.443557	-
NSF/MAPT/KANSL1	rs8712	rs62064417	0.855992	17	45590426	T	C	0.165833	17:45590426-45590426	T	upstream_gene_variant	MODIFIER	-	ENSG00000291175	Transcript	ENST00000807333.1	lncRNA	-	-	-	-	-	-	-	-	-	-	-	4.868	0.443557	-
NSF/MAPT/KANSL1	rs8712	rs62064417	0.855992	17	45590426	T	C	0.165833	17:45590426-45590426	T	upstream_gene_variant	MODIFIER	-	ENSG00000291175	Transcript	ENST00000807334.1	lncRNA	-	-	-	-	-	-	-	-	-	-	-	4.868	0.443557	-
NSF/MAPT/KANSL1	rs8712	rs62064417	0.855992	17	45590426	T	C	0.165833	17:45590426-45590426	T	upstream_gene_variant	MODIFIER	-	ENSG00000291175	Transcript	ENST00000807340.1	lncRNA	-	-	-	-	-	-	-	-	-	-	-	4.868	0.443557	-
NSF/MAPT/KANSL1	rs8712	rs62064417	0.855992	17	45590426	T	C	0.165833	17:45590426-45590426	T	upstream_gene_variant	MODIFIER	-	ENSG00000291175	Transcript	ENST00000807343.1	lncRNA	-	-	-	-	-	-	-	-	-	-	-	4.868	0.443557	-
NSF/MAPT/KANSL1	rs8712	rs62064417	0.855992	17	45590426	T	C	0.165833	17:45590426-45590426	T	downstream_gene_variant	MODIFIER	DND1P1	ENSG00000264070	Transcript	ENST00000580842.1	transcribed_processed_pseudogene	-	-	-	-	-	-	-	-	-	-	-	4.868	0.443557	-
NSF/MAPT/KANSL1	rs8712	rs62064417	0.855992	17	45590426	T	C	0.165833	17:45590426-45590426	T	upstream_gene_variant	MODIFIER	-	ENSG00000291175	Transcript	ENST00000807345.1	lncRNA	-	-	-	-	-	-	-	-	-	-	-	4.868	0.443557	-
NSF/MAPT/KANSL1	rs8712	rs62064417	0.855992	17	45590426	T	C	0.165833	17:45590426-45590426	T	upstream_gene_variant	MODIFIER	-	ENSG00000291175	Transcript	ENST00000807349.1	lncRNA	-	-	-	-	-	-	-	-	-	-	-	4.868	0.443557	-
NSF/MAPT/KANSL1	rs8712	rs62064417	0.855992	17	45590426	T	C	0.165833	17:45590426-45590426	T	upstream_gene_variant	MODIFIER	-	ENSG00000291175	Transcript	ENST00000807350.1	lncRNA	-	-	-	-	-	-	-	-	-	-	-	4.868	0.443557	-
NSF/MAPT/KANSL1	rs8712	rs62064417	0.855992	17	45590426	T	C	0.165833	17:45590426-45590426	T	upstream_gene_variant	MODIFIER	-	ENSG00000291175	Transcript	ENST00000807355.1	lncRNA	-	-	-	-	-	-	-	-	-	-	-	4.868	0.443557	-
NSF/MAPT/KANSL1	rs8712	rs62064417	0.855992	17	45590426	T	C	0.165833	17:45590426-45590426	T	upstream_gene_variant	MODIFIER	-	ENSG00000291175	Transcript	ENST00000807357.1	lncRNA	-	-	-	-	-	-	-	-	-	-	-	4.868	0.443557	-
NSF/MAPT/KANSL1	rs8712	rs62064417	0.855992	17	45590426	T	C	0.165833	17:45590426-45590426	T	downstream_gene_variant	MODIFIER	-	ENSG00000304996	Transcript	ENST00000807597.1	lncRNA	-	-	-	-	-	-	-	-	-	-	-	4.868	0.443557	-
NSF/MAPT/KANSL1	rs8712	rs62064417	0.855992	17	45590426	T	C	0.165833	17:45590426-45590426	T	downstream_gene_variant	MODIFIER	-	ENSG00000304996	Transcript	ENST00000807598.1	lncRNA	-	-	-	-	-	-	-	-	-	-	-	4.868	0.443557	-
NSF/MAPT/KANSL1	rs8712	rs62064417	0.855992	17	45590426	T	C	0.165833	17:45590426-45590426	T	downstream_gene_variant	MODIFIER	-	ENSG00000304996	Transcript	ENST00000807599.1	lncRNA	-	-	-	-	-	-	-	-	-	-	-	4.868	0.443557	-
NSF/MAPT/KANSL1	rs8712	rs62064417	0.855992	17	45590426	T	C	0.165833	17:45590426-45590426	T	upstream_gene_variant	MODIFIER	-	ENSG00000285668	Transcript	ENST00000807769.1	lncRNA	-	-	-	-	-	-	-	-	-	-	-	4.868	0.443557	-
NSF/MAPT/KANSL1	rs8712	rs62064417	0.855992	17	45590426	T	C	0.165833	17:45590426-45590426	T	upstream_gene_variant	MODIFIER	-	ENSG00000291175	Transcript	ENST00000807344.1	lncRNA	-	-	-	-	-	-	-	-	-	-	-	4.868	0.443557	-
NSF/MAPT/KANSL1	rs8712	rs62064418	0.853521	17	45590470	A	C	0.164322	17:45590470-45590470	A	downstream_gene_variant	MODIFIER	DND1P1	ENSG00000264070	Transcript	ENST00000580842.1	transcribed_processed_pseudogene	-	-	-	-	-	-	-	-	-	-	-	0.141	-0.518568	-
NSF/MAPT/KANSL1	rs8712	rs62064418	0.853521	17	45590470	A	C	0.164322	17:45590470-45590470	A	upstream_gene_variant	MODIFIER	-	ENSG00000280022	Transcript	ENST00000625174.1	TEC	-	-	-	-	-	-	-	-	-	-	-	0.141	-0.518568	-
NSF/MAPT/KANSL1	rs8712	rs62064418	0.853521	17	45590470	A	C	0.164322	17:45590470-45590470	A	upstream_gene_variant	MODIFIER	-	ENSG00000285668	Transcript	ENST00000650501.1	lncRNA	-	-	-	-	-	-	-	-	-	-	-	0.141	-0.518568	-
NSF/MAPT/KANSL1	rs8712	rs62064418	0.853521	17	45590470	A	C	0.164322	17:45590470-45590470	A	upstream_gene_variant	MODIFIER	-	ENSG00000291175	Transcript	ENST00000807349.1	lncRNA	-	-	-	-	-	-	-	-	-	-	-	0.141	-0.518568	-
NSF/MAPT/KANSL1	rs8712	rs62064418	0.853521	17	45590470	A	C	0.164322	17:45590470-45590470	A	upstream_gene_variant	MODIFIER	-	ENSG00000291175	Transcript	ENST00000807350.1	lncRNA	-	-	-	-	-	-	-	-	-	-	-	0.141	-0.518568	-
NSF/MAPT/KANSL1	rs8712	rs62064418	0.853521	17	45590470	A	C	0.164322	17:45590470-45590470	A	upstream_gene_variant	MODIFIER	-	ENSG00000291175	Transcript	ENST00000807355.1	lncRNA	-	-	-	-	-	-	-	-	-	-	-	0.141	-0.518568	-
NSF/MAPT/KANSL1	rs8712	rs62064418	0.853521	17	45590470	A	C	0.164322	17:45590470-45590470	A	upstream_gene_variant	MODIFIER	-	ENSG00000291175	Transcript	ENST00000807357.1	lncRNA	-	-	-	-	-	-	-	-	-	-	-	0.141	-0.518568	-
NSF/MAPT/KANSL1	rs8712	rs62064418	0.853521	17	45590470	A	C	0.164322	17:45590470-45590470	A	downstream_gene_variant	MODIFIER	-	ENSG00000304996	Transcript	ENST00000807597.1	lncRNA	-	-	-	-	-	-	-	-	-	-	-	0.141	-0.518568	-
NSF/MAPT/KANSL1	rs8712	rs62064418	0.853521	17	45590470	A	C	0.164322	17:45590470-45590470	A	downstream_gene_variant	MODIFIER	-	ENSG00000304996	Transcript	ENST00000807598.1	lncRNA	-	-	-	-	-	-	-	-	-	-	-	0.141	-0.518568	-
NSF/MAPT/KANSL1	rs8712	rs62064418	0.853521	17	45590470	A	C	0.164322	17:45590470-45590470	A	upstream_gene_variant	MODIFIER	-	ENSG00000291175	Transcript	ENST00000807330.1	lncRNA	-	-	-	-	-	-	-	-	-	-	-	0.141	-0.518568	-
NSF/MAPT/KANSL1	rs8712	rs62064418	0.853521	17	45590470	A	C	0.164322	17:45590470-45590470	A	downstream_gene_variant	MODIFIER	-	ENSG00000304996	Transcript	ENST00000807599.1	lncRNA	-	-	-	-	-	-	-	-	-	-	-	0.141	-0.518568	-
NSF/MAPT/KANSL1	rs8712	rs62064418	0.853521	17	45590470	A	C	0.164322	17:45590470-45590470	A	upstream_gene_variant	MODIFIER	-	ENSG00000285668	Transcript	ENST00000807769.1	lncRNA	-	-	-	-	-	-	-	-	-	-	-	0.141	-0.518568	-
NSF/MAPT/KANSL1	rs8712	rs62064418	0.853521	17	45590470	A	C	0.164322	17:45590470-45590470	A	upstream_gene_variant	MODIFIER	-	ENSG00000291175	Transcript	ENST00000807333.1	lncRNA	-	-	-	-	-	-	-	-	-	-	-	0.141	-0.518568	-
NSF/MAPT/KANSL1	rs8712	rs62064418	0.853521	17	45590470	A	C	0.164322	17:45590470-45590470	A	upstream_gene_variant	MODIFIER	-	ENSG00000291175	Transcript	ENST00000807334.1	lncRNA	-	-	-	-	-	-	-	-	-	-	-	0.141	-0.518568	-
NSF/MAPT/KANSL1	rs8712	rs62064418	0.853521	17	45590470	A	C	0.164322	17:45590470-45590470	A	upstream_gene_variant	MODIFIER	-	ENSG00000291175	Transcript	ENST00000807340.1	lncRNA	-	-	-	-	-	-	-	-	-	-	-	0.141	-0.518568	-
NSF/MAPT/KANSL1	rs8712	rs62064418	0.853521	17	45590470	A	C	0.164322	17:45590470-45590470	A	upstream_gene_variant	MODIFIER	-	ENSG00000291175	Transcript	ENST00000807343.1	lncRNA	-	-	-	-	-	-	-	-	-	-	-	0.141	-0.518568	-
NSF/MAPT/KANSL1	rs8712	rs62064418	0.853521	17	45590470	A	C	0.164322	17:45590470-45590470	A	upstream_gene_variant	MODIFIER	-	ENSG00000291175	Transcript	ENST00000807344.1	lncRNA	-	-	-	-	-	-	-	-	-	-	-	0.141	-0.518568	-
NSF/MAPT/KANSL1	rs8712	rs62064418	0.853521	17	45590470	A	C	0.164322	17:45590470-45590470	A	upstream_gene_variant	MODIFIER	-	ENSG00000291175	Transcript	ENST00000807345.1	lncRNA	-	-	-	-	-	-	-	-	-	-	-	0.141	-0.518568	-
NSF/MAPT/KANSL1	rs8712	rs62064418	0.853521	17	45590470	A	C	0.164322	17:45590470-45590470	A	upstream_gene_variant	MODIFIER	-	ENSG00000291175	Transcript	ENST00000717223.1	lncRNA	-	-	-	-	-	-	-	-	-	-	-	0.141	-0.518568	-
NSF/MAPT/KANSL1	rs8712	rs62064418	0.853521	17	45590470	A	C	0.164322	17:45590470-45590470	A	upstream_gene_variant	MODIFIER	-	ENSG00000291175	Transcript	ENST00000807327.1	lncRNA	-	-	-	-	-	-	-	-	-	-	-	0.141	-0.518568	-
NSF/MAPT/KANSL1	rs8712	rs62064418	0.853521	17	45590470	A	C	0.164322	17:45590470-45590470	A	upstream_gene_variant	MODIFIER	-	ENSG00000291175	Transcript	ENST00000807328.1	lncRNA	-	-	-	-	-	-	-	-	-	-	-	0.141	-0.518568	-
NSF/MAPT/KANSL1	rs8712	rs62064418	0.853521	17	45590470	A	C	0.164322	17:45590470-45590470	A	upstream_gene_variant	MODIFIER	-	ENSG00000291175	Transcript	ENST00000807329.1	lncRNA	-	-	-	-	-	-	-	-	-	-	-	0.141	-0.518568	-
NSF/MAPT/KANSL1	rs8712	rs62064418	0.853521	17	45590470	A	C	0.164322	17:45590470-45590470	A	upstream_gene_variant	MODIFIER	-	ENSG00000291175	Transcript	ENST00000807331.1	lncRNA	-	-	-	-	-	-	-	-	-	-	-	0.141	-0.518568	-
NSF/MAPT/KANSL1	rs8712	rs62064418	0.853521	17	45590470	A	C	0.164322	17:45590470-45590470	A	upstream_gene_variant	MODIFIER	-	ENSG00000291175	Transcript	ENST00000807332.1	lncRNA	-	-	-	-	-	-	-	-	-	-	-	0.141	-0.518568	-
NSF/MAPT/KANSL1	rs8712	rs62064419	0.850745	17	45590549	C	T	0.163725	17:45590549-45590549	C	upstream_gene_variant	MODIFIER	-	ENSG00000291175	Transcript	ENST00000807333.1	lncRNA	-	-	-	-	-	-	-	-	-	-	-	1.601	0.105261	-
NSF/MAPT/KANSL1	rs8712	rs62064419	0.850745	17	45590549	C	T	0.163725	17:45590549-45590549	C	downstream_gene_variant	MODIFIER	DND1P1	ENSG00000264070	Transcript	ENST00000580842.1	transcribed_processed_pseudogene	-	-	-	-	-	-	-	-	-	-	-	1.601	0.105261	-
NSF/MAPT/KANSL1	rs8712	rs62064419	0.850745	17	45590549	C	T	0.163725	17:45590549-45590549	C	upstream_gene_variant	MODIFIER	-	ENSG00000280022	Transcript	ENST00000625174.1	TEC	-	-	-	-	-	-	-	-	-	-	-	1.601	0.105261	-
NSF/MAPT/KANSL1	rs8712	rs62064419	0.850745	17	45590549	C	T	0.163725	17:45590549-45590549	C	upstream_gene_variant	MODIFIER	-	ENSG00000285668	Transcript	ENST00000650501.1	lncRNA	-	-	-	-	-	-	-	-	-	-	-	1.601	0.105261	-
NSF/MAPT/KANSL1	rs8712	rs62064419	0.850745	17	45590549	C	T	0.163725	17:45590549-45590549	C	upstream_gene_variant	MODIFIER	-	ENSG00000291175	Transcript	ENST00000717223.1	lncRNA	-	-	-	-	-	-	-	-	-	-	-	1.601	0.105261	-
NSF/MAPT/KANSL1	rs8712	rs62064419	0.850745	17	45590549	C	T	0.163725	17:45590549-45590549	C	upstream_gene_variant	MODIFIER	-	ENSG00000291175	Transcript	ENST00000807327.1	lncRNA	-	-	-	-	-	-	-	-	-	-	-	1.601	0.105261	-
NSF/MAPT/KANSL1	rs8712	rs62064419	0.850745	17	45590549	C	T	0.163725	17:45590549-45590549	C	upstream_gene_variant	MODIFIER	-	ENSG00000291175	Transcript	ENST00000807328.1	lncRNA	-	-	-	-	-	-	-	-	-	-	-	1.601	0.105261	-
NSF/MAPT/KANSL1	rs8712	rs62064419	0.850745	17	45590549	C	T	0.163725	17:45590549-45590549	C	upstream_gene_variant	MODIFIER	-	ENSG00000291175	Transcript	ENST00000807329.1	lncRNA	-	-	-	-	-	-	-	-	-	-	-	1.601	0.105261	-
NSF/MAPT/KANSL1	rs8712	rs62064419	0.850745	17	45590549	C	T	0.163725	17:45590549-45590549	C	upstream_gene_variant	MODIFIER	-	ENSG00000291175	Transcript	ENST00000807330.1	lncRNA	-	-	-	-	-	-	-	-	-	-	-	1.601	0.105261	-
NSF/MAPT/KANSL1	rs8712	rs62064419	0.850745	17	45590549	C	T	0.163725	17:45590549-45590549	C	upstream_gene_variant	MODIFIER	-	ENSG00000291175	Transcript	ENST00000807331.1	lncRNA	-	-	-	-	-	-	-	-	-	-	-	1.601	0.105261	-
NSF/MAPT/KANSL1	rs8712	rs62064419	0.850745	17	45590549	C	T	0.163725	17:45590549-45590549	C	upstream_gene_variant	MODIFIER	-	ENSG00000291175	Transcript	ENST00000807332.1	lncRNA	-	-	-	-	-	-	-	-	-	-	-	1.601	0.105261	-
NSF/MAPT/KANSL1	rs8712	rs62064419	0.850745	17	45590549	C	T	0.163725	17:45590549-45590549	C	downstream_gene_variant	MODIFIER	-	ENSG00000304996	Transcript	ENST00000807599.1	lncRNA	-	-	-	-	-	-	-	-	-	-	-	1.601	0.105261	-
NSF/MAPT/KANSL1	rs8712	rs62064419	0.850745	17	45590549	C	T	0.163725	17:45590549-45590549	C	upstream_gene_variant	MODIFIER	-	ENSG00000291175	Transcript	ENST00000807334.1	lncRNA	-	-	-	-	-	-	-	-	-	-	-	1.601	0.105261	-
NSF/MAPT/KANSL1	rs8712	rs62064419	0.850745	17	45590549	C	T	0.163725	17:45590549-45590549	C	upstream_gene_variant	MODIFIER	-	ENSG00000291175	Transcript	ENST00000807340.1	lncRNA	-	-	-	-	-	-	-	-	-	-	-	1.601	0.105261	-
NSF/MAPT/KANSL1	rs8712	rs62064419	0.850745	17	45590549	C	T	0.163725	17:45590549-45590549	C	upstream_gene_variant	MODIFIER	-	ENSG00000291175	Transcript	ENST00000807343.1	lncRNA	-	-	-	-	-	-	-	-	-	-	-	1.601	0.105261	-
NSF/MAPT/KANSL1	rs8712	rs62064419	0.850745	17	45590549	C	T	0.163725	17:45590549-45590549	C	upstream_gene_variant	MODIFIER	-	ENSG00000291175	Transcript	ENST00000807344.1	lncRNA	-	-	-	-	-	-	-	-	-	-	-	1.601	0.105261	-
NSF/MAPT/KANSL1	rs8712	rs62064419	0.850745	17	45590549	C	T	0.163725	17:45590549-45590549	C	upstream_gene_variant	MODIFIER	-	ENSG00000291175	Transcript	ENST00000807345.1	lncRNA	-	-	-	-	-	-	-	-	-	-	-	1.601	0.105261	-
NSF/MAPT/KANSL1	rs8712	rs62064419	0.850745	17	45590549	C	T	0.163725	17:45590549-45590549	C	upstream_gene_variant	MODIFIER	-	ENSG00000291175	Transcript	ENST00000807349.1	lncRNA	-	-	-	-	-	-	-	-	-	-	-	1.601	0.105261	-
NSF/MAPT/KANSL1	rs8712	rs62064419	0.850745	17	45590549	C	T	0.163725	17:45590549-45590549	C	upstream_gene_variant	MODIFIER	-	ENSG00000291175	Transcript	ENST00000807350.1	lncRNA	-	-	-	-	-	-	-	-	-	-	-	1.601	0.105261	-
NSF/MAPT/KANSL1	rs8712	rs62064419	0.850745	17	45590549	C	T	0.163725	17:45590549-45590549	C	upstream_gene_variant	MODIFIER	-	ENSG00000291175	Transcript	ENST00000807355.1	lncRNA	-	-	-	-	-	-	-	-	-	-	-	1.601	0.105261	-
NSF/MAPT/KANSL1	rs8712	rs62064419	0.850745	17	45590549	C	T	0.163725	17:45590549-45590549	C	upstream_gene_variant	MODIFIER	-	ENSG00000291175	Transcript	ENST00000807357.1	lncRNA	-	-	-	-	-	-	-	-	-	-	-	1.601	0.105261	-
NSF/MAPT/KANSL1	rs8712	rs62064419	0.850745	17	45590549	C	T	0.163725	17:45590549-45590549	C	downstream_gene_variant	MODIFIER	-	ENSG00000304996	Transcript	ENST00000807597.1	lncRNA	-	-	-	-	-	-	-	-	-	-	-	1.601	0.105261	-
NSF/MAPT/KANSL1	rs8712	rs62064419	0.850745	17	45590549	C	T	0.163725	17:45590549-45590549	C	downstream_gene_variant	MODIFIER	-	ENSG00000304996	Transcript	ENST00000807598.1	lncRNA	-	-	-	-	-	-	-	-	-	-	-	1.601	0.105261	-
NSF/MAPT/KANSL1	rs8712	rs62064419	0.850745	17	45590549	C	T	0.163725	17:45590549-45590549	C	upstream_gene_variant	MODIFIER	-	ENSG00000285668	Transcript	ENST00000807769.1	lncRNA	-	-	-	-	-	-	-	-	-	-	-	1.601	0.105261	-
NSF/MAPT/KANSL1	rs8712	rs62064421	0.85632	17	45590568	G	C	0.16391	17:45590568-45590568	G	upstream_gene_variant	MODIFIER	-	ENSG00000291175	Transcript	ENST00000807331.1	lncRNA	-	-	-	-	-	-	-	-	-	-	-	3.955	0.361267	-
NSF/MAPT/KANSL1	rs8712	rs62064421	0.85632	17	45590568	G	C	0.16391	17:45590568-45590568	G	upstream_gene_variant	MODIFIER	-	ENSG00000291175	Transcript	ENST00000807343.1	lncRNA	-	-	-	-	-	-	-	-	-	-	-	3.955	0.361267	-
NSF/MAPT/KANSL1	rs8712	rs62064421	0.85632	17	45590568	G	C	0.16391	17:45590568-45590568	G	upstream_gene_variant	MODIFIER	-	ENSG00000291175	Transcript	ENST00000807344.1	lncRNA	-	-	-	-	-	-	-	-	-	-	-	3.955	0.361267	-
NSF/MAPT/KANSL1	rs8712	rs62064421	0.85632	17	45590568	G	C	0.16391	17:45590568-45590568	G	upstream_gene_variant	MODIFIER	-	ENSG00000291175	Transcript	ENST00000807345.1	lncRNA	-	-	-	-	-	-	-	-	-	-	-	3.955	0.361267	-
NSF/MAPT/KANSL1	rs8712	rs62064421	0.85632	17	45590568	G	C	0.16391	17:45590568-45590568	G	upstream_gene_variant	MODIFIER	-	ENSG00000291175	Transcript	ENST00000807349.1	lncRNA	-	-	-	-	-	-	-	-	-	-	-	3.955	0.361267	-
NSF/MAPT/KANSL1	rs8712	rs62064421	0.85632	17	45590568	G	C	0.16391	17:45590568-45590568	G	upstream_gene_variant	MODIFIER	-	ENSG00000291175	Transcript	ENST00000807350.1	lncRNA	-	-	-	-	-	-	-	-	-	-	-	3.955	0.361267	-
NSF/MAPT/KANSL1	rs8712	rs62064421	0.85632	17	45590568	G	C	0.16391	17:45590568-45590568	G	upstream_gene_variant	MODIFIER	-	ENSG00000291175	Transcript	ENST00000807355.1	lncRNA	-	-	-	-	-	-	-	-	-	-	-	3.955	0.361267	-
NSF/MAPT/KANSL1	rs8712	rs62064421	0.85632	17	45590568	G	C	0.16391	17:45590568-45590568	G	upstream_gene_variant	MODIFIER	-	ENSG00000291175	Transcript	ENST00000807357.1	lncRNA	-	-	-	-	-	-	-	-	-	-	-	3.955	0.361267	-
NSF/MAPT/KANSL1	rs8712	rs62064421	0.85632	17	45590568	G	C	0.16391	17:45590568-45590568	G	downstream_gene_variant	MODIFIER	-	ENSG00000304996	Transcript	ENST00000807597.1	lncRNA	-	-	-	-	-	-	-	-	-	-	-	3.955	0.361267	-
NSF/MAPT/KANSL1	rs8712	rs62064421	0.85632	17	45590568	G	C	0.16391	17:45590568-45590568	G	downstream_gene_variant	MODIFIER	-	ENSG00000304996	Transcript	ENST00000807598.1	lncRNA	-	-	-	-	-	-	-	-	-	-	-	3.955	0.361267	-
NSF/MAPT/KANSL1	rs8712	rs62064421	0.85632	17	45590568	G	C	0.16391	17:45590568-45590568	G	upstream_gene_variant	MODIFIER	-	ENSG00000291175	Transcript	ENST00000807332.1	lncRNA	-	-	-	-	-	-	-	-	-	-	-	3.955	0.361267	-
NSF/MAPT/KANSL1	rs8712	rs62064421	0.85632	17	45590568	G	C	0.16391	17:45590568-45590568	G	upstream_gene_variant	MODIFIER	-	ENSG00000291175	Transcript	ENST00000807333.1	lncRNA	-	-	-	-	-	-	-	-	-	-	-	3.955	0.361267	-
NSF/MAPT/KANSL1	rs8712	rs62064421	0.85632	17	45590568	G	C	0.16391	17:45590568-45590568	G	upstream_gene_variant	MODIFIER	-	ENSG00000291175	Transcript	ENST00000807334.1	lncRNA	-	-	-	-	-	-	-	-	-	-	-	3.955	0.361267	-
NSF/MAPT/KANSL1	rs8712	rs62064421	0.85632	17	45590568	G	C	0.16391	17:45590568-45590568	G	upstream_gene_variant	MODIFIER	-	ENSG00000291175	Transcript	ENST00000807340.1	lncRNA	-	-	-	-	-	-	-	-	-	-	-	3.955	0.361267	-
NSF/MAPT/KANSL1	rs8712	rs62064421	0.85632	17	45590568	G	C	0.16391	17:45590568-45590568	G	upstream_gene_variant	MODIFIER	-	ENSG00000291175	Transcript	ENST00000717223.1	lncRNA	-	-	-	-	-	-	-	-	-	-	-	3.955	0.361267	-
NSF/MAPT/KANSL1	rs8712	rs62064421	0.85632	17	45590568	G	C	0.16391	17:45590568-45590568	G	downstream_gene_variant	MODIFIER	DND1P1	ENSG00000264070	Transcript	ENST00000580842.1	transcribed_processed_pseudogene	-	-	-	-	-	-	-	-	-	-	-	3.955	0.361267	-
NSF/MAPT/KANSL1	rs8712	rs62064421	0.85632	17	45590568	G	C	0.16391	17:45590568-45590568	G	upstream_gene_variant	MODIFIER	-	ENSG00000280022	Transcript	ENST00000625174.1	TEC	-	-	-	-	-	-	-	-	-	-	-	3.955	0.361267	-
NSF/MAPT/KANSL1	rs8712	rs62064421	0.85632	17	45590568	G	C	0.16391	17:45590568-45590568	G	upstream_gene_variant	MODIFIER	-	ENSG00000285668	Transcript	ENST00000650501.1	lncRNA	-	-	-	-	-	-	-	-	-	-	-	3.955	0.361267	-
NSF/MAPT/KANSL1	rs8712	rs62064421	0.85632	17	45590568	G	C	0.16391	17:45590568-45590568	G	upstream_gene_variant	MODIFIER	-	ENSG00000291175	Transcript	ENST00000807330.1	lncRNA	-	-	-	-	-	-	-	-	-	-	-	3.955	0.361267	-
NSF/MAPT/KANSL1	rs8712	rs62064421	0.85632	17	45590568	G	C	0.16391	17:45590568-45590568	G	upstream_gene_variant	MODIFIER	-	ENSG00000291175	Transcript	ENST00000807327.1	lncRNA	-	-	-	-	-	-	-	-	-	-	-	3.955	0.361267	-
NSF/MAPT/KANSL1	rs8712	rs62064421	0.85632	17	45590568	G	C	0.16391	17:45590568-45590568	G	upstream_gene_variant	MODIFIER	-	ENSG00000291175	Transcript	ENST00000807328.1	lncRNA	-	-	-	-	-	-	-	-	-	-	-	3.955	0.361267	-
NSF/MAPT/KANSL1	rs8712	rs62064421	0.85632	17	45590568	G	C	0.16391	17:45590568-45590568	G	upstream_gene_variant	MODIFIER	-	ENSG00000291175	Transcript	ENST00000807329.1	lncRNA	-	-	-	-	-	-	-	-	-	-	-	3.955	0.361267	-
NSF/MAPT/KANSL1	rs8712	rs62064421	0.85632	17	45590568	G	C	0.16391	17:45590568-45590568	G	downstream_gene_variant	MODIFIER	-	ENSG00000304996	Transcript	ENST00000807599.1	lncRNA	-	-	-	-	-	-	-	-	-	-	-	3.955	0.361267	-
NSF/MAPT/KANSL1	rs8712	rs62064421	0.85632	17	45590568	G	C	0.16391	17:45590568-45590568	G	upstream_gene_variant	MODIFIER	-	ENSG00000285668	Transcript	ENST00000807769.1	lncRNA	-	-	-	-	-	-	-	-	-	-	-	3.955	0.361267	-
NSF/MAPT/KANSL1	rs8712	rs2950013	0.857559	17	45591089	G	T	0.164557	17:45591089-45591089	G	upstream_gene_variant	MODIFIER	-	ENSG00000285668	Transcript	ENST00000650501.1	lncRNA	-	-	-	-	-	-	-	-	-	-	-	5.617	0.514983	-
NSF/MAPT/KANSL1	rs8712	rs2950013	0.857559	17	45591089	G	T	0.164557	17:45591089-45591089	G	downstream_gene_variant	MODIFIER	DND1P1	ENSG00000264070	Transcript	ENST00000580842.1	transcribed_processed_pseudogene	-	-	-	-	-	-	-	-	-	-	-	5.617	0.514983	-
NSF/MAPT/KANSL1	rs8712	rs2950013	0.857559	17	45591089	G	T	0.164557	17:45591089-45591089	G	upstream_gene_variant	MODIFIER	-	ENSG00000280022	Transcript	ENST00000625174.1	TEC	-	-	-	-	-	-	-	-	-	-	-	5.617	0.514983	-
NSF/MAPT/KANSL1	rs8712	rs2950013	0.857559	17	45591089	G	T	0.164557	17:45591089-45591089	G	downstream_gene_variant	MODIFIER	-	ENSG00000304996	Transcript	ENST00000807597.1	lncRNA	-	-	-	-	-	-	-	-	-	-	-	5.617	0.514983	-
NSF/MAPT/KANSL1	rs8712	rs2950013	0.857559	17	45591089	G	T	0.164557	17:45591089-45591089	G	upstream_gene_variant	MODIFIER	-	ENSG00000291175	Transcript	ENST00000717223.1	lncRNA	-	-	-	-	-	-	-	-	-	-	-	5.617	0.514983	-
NSF/MAPT/KANSL1	rs8712	rs2950013	0.857559	17	45591089	G	T	0.164557	17:45591089-45591089	G	upstream_gene_variant	MODIFIER	-	ENSG00000291175	Transcript	ENST00000807327.1	lncRNA	-	-	-	-	-	-	-	-	-	-	-	5.617	0.514983	-
NSF/MAPT/KANSL1	rs8712	rs2950013	0.857559	17	45591089	G	T	0.164557	17:45591089-45591089	G	upstream_gene_variant	MODIFIER	-	ENSG00000291175	Transcript	ENST00000807328.1	lncRNA	-	-	-	-	-	-	-	-	-	-	-	5.617	0.514983	-
NSF/MAPT/KANSL1	rs8712	rs2950013	0.857559	17	45591089	G	T	0.164557	17:45591089-45591089	G	upstream_gene_variant	MODIFIER	-	ENSG00000291175	Transcript	ENST00000807329.1	lncRNA	-	-	-	-	-	-	-	-	-	-	-	5.617	0.514983	-
NSF/MAPT/KANSL1	rs8712	rs2950013	0.857559	17	45591089	G	T	0.164557	17:45591089-45591089	G	upstream_gene_variant	MODIFIER	-	ENSG00000291175	Transcript	ENST00000807330.1	lncRNA	-	-	-	-	-	-	-	-	-	-	-	5.617	0.514983	-
NSF/MAPT/KANSL1	rs8712	rs2950013	0.857559	17	45591089	G	T	0.164557	17:45591089-45591089	G	upstream_gene_variant	MODIFIER	-	ENSG00000291175	Transcript	ENST00000807343.1	lncRNA	-	-	-	-	-	-	-	-	-	-	-	5.617	0.514983	-
NSF/MAPT/KANSL1	rs8712	rs2950013	0.857559	17	45591089	G	T	0.164557	17:45591089-45591089	G	upstream_gene_variant	MODIFIER	-	ENSG00000291175	Transcript	ENST00000807344.1	lncRNA	-	-	-	-	-	-	-	-	-	-	-	5.617	0.514983	-
NSF/MAPT/KANSL1	rs8712	rs2950013	0.857559	17	45591089	G	T	0.164557	17:45591089-45591089	G	upstream_gene_variant	MODIFIER	-	ENSG00000291175	Transcript	ENST00000807345.1	lncRNA	-	-	-	-	-	-	-	-	-	-	-	5.617	0.514983	-
NSF/MAPT/KANSL1	rs8712	rs2950013	0.857559	17	45591089	G	T	0.164557	17:45591089-45591089	G	upstream_gene_variant	MODIFIER	-	ENSG00000291175	Transcript	ENST00000807350.1	lncRNA	-	-	-	-	-	-	-	-	-	-	-	5.617	0.514983	-
NSF/MAPT/KANSL1	rs8712	rs2950013	0.857559	17	45591089	G	T	0.164557	17:45591089-45591089	G	upstream_gene_variant	MODIFIER	-	ENSG00000291175	Transcript	ENST00000807355.1	lncRNA	-	-	-	-	-	-	-	-	-	-	-	5.617	0.514983	-
NSF/MAPT/KANSL1	rs8712	rs2950013	0.857559	17	45591089	G	T	0.164557	17:45591089-45591089	G	upstream_gene_variant	MODIFIER	-	ENSG00000291175	Transcript	ENST00000807357.1	lncRNA	-	-	-	-	-	-	-	-	-	-	-	5.617	0.514983	-
NSF/MAPT/KANSL1	rs8712	rs2950013	0.857559	17	45591089	G	T	0.164557	17:45591089-45591089	G	downstream_gene_variant	MODIFIER	-	ENSG00000304996	Transcript	ENST00000807598.1	lncRNA	-	-	-	-	-	-	-	-	-	-	-	5.617	0.514983	-
NSF/MAPT/KANSL1	rs8712	rs2950013	0.857559	17	45591089	G	T	0.164557	17:45591089-45591089	G	downstream_gene_variant	MODIFIER	-	ENSG00000304996	Transcript	ENST00000807599.1	lncRNA	-	-	-	-	-	-	-	-	-	-	-	5.617	0.514983	-
NSF/MAPT/KANSL1	rs8712	rs2950013	0.857559	17	45591089	G	T	0.164557	17:45591089-45591089	G	upstream_gene_variant	MODIFIER	-	ENSG00000285668	Transcript	ENST00000807769.1	lncRNA	-	-	-	-	-	-	-	-	-	-	-	5.617	0.514983	-
NSF/MAPT/KANSL1	rs8712	rs55711776	0.855775	17	45591884	G	A	0.163662	17:45591884-45591884	G	upstream_gene_variant	MODIFIER	-	ENSG00000285668	Transcript	ENST00000807769.1	lncRNA	-	-	-	-	-	-	-	-	-	-	-	2.091	0.175768	-
NSF/MAPT/KANSL1	rs8712	rs55711776	0.855775	17	45591884	G	A	0.163662	17:45591884-45591884	G	downstream_gene_variant	MODIFIER	DND1P1	ENSG00000264070	Transcript	ENST00000580842.1	transcribed_processed_pseudogene	-	-	-	-	-	-	-	-	-	-	-	2.091	0.175768	-
NSF/MAPT/KANSL1	rs8712	rs55711776	0.855775	17	45591884	G	A	0.163662	17:45591884-45591884	G	downstream_gene_variant	MODIFIER	-	ENSG00000304996	Transcript	ENST00000807598.1	lncRNA	-	-	-	-	-	-	-	-	-	-	-	2.091	0.175768	-
NSF/MAPT/KANSL1	rs8712	rs55711776	0.855775	17	45591884	G	A	0.163662	17:45591884-45591884	G	upstream_gene_variant	MODIFIER	-	ENSG00000280022	Transcript	ENST00000625174.1	TEC	-	-	-	-	-	-	-	-	-	-	-	2.091	0.175768	-
NSF/MAPT/KANSL1	rs8712	rs55711776	0.855775	17	45591884	G	A	0.163662	17:45591884-45591884	G	upstream_gene_variant	MODIFIER	-	ENSG00000285668	Transcript	ENST00000650501.1	lncRNA	-	-	-	-	-	-	-	-	-	-	-	2.091	0.175768	-
NSF/MAPT/KANSL1	rs8712	rs55711776	0.855775	17	45591884	G	A	0.163662	17:45591884-45591884	G	downstream_gene_variant	MODIFIER	-	ENSG00000304996	Transcript	ENST00000807597.1	lncRNA	-	-	-	-	-	-	-	-	-	-	-	2.091	0.175768	-
NSF/MAPT/KANSL1	rs8712	rs55711776	0.855775	17	45591884	G	A	0.163662	17:45591884-45591884	G	downstream_gene_variant	MODIFIER	-	ENSG00000304996	Transcript	ENST00000807599.1	lncRNA	-	-	-	-	-	-	-	-	-	-	-	2.091	0.175768	-
NSF/MAPT/KANSL1	rs8712	rs62064431	0.849	17	45592338	A	C	0.162373	17:45592338-45592338	A	upstream_gene_variant	MODIFIER	-	ENSG00000285668	Transcript	ENST00000807769.1	lncRNA	-	-	-	-	-	-	-	-	-	-	-	4.941	0.450311	-
NSF/MAPT/KANSL1	rs8712	rs62064431	0.849	17	45592338	A	C	0.162373	17:45592338-45592338	A	upstream_gene_variant	MODIFIER	-	ENSG00000280022	Transcript	ENST00000625174.1	TEC	-	-	-	-	-	-	-	-	-	-	-	4.941	0.450311	-
NSF/MAPT/KANSL1	rs8712	rs62064431	0.849	17	45592338	A	C	0.162373	17:45592338-45592338	A	upstream_gene_variant	MODIFIER	-	ENSG00000285668	Transcript	ENST00000650501.1	lncRNA	-	-	-	-	-	-	-	-	-	-	-	4.941	0.450311	-
NSF/MAPT/KANSL1	rs8712	rs62064431	0.849	17	45592338	A	C	0.162373	17:45592338-45592338	A	downstream_gene_variant	MODIFIER	-	ENSG00000304996	Transcript	ENST00000807597.1	lncRNA	-	-	-	-	-	-	-	-	-	-	-	4.941	0.450311	-
NSF/MAPT/KANSL1	rs8712	rs62064431	0.849	17	45592338	A	C	0.162373	17:45592338-45592338	A	downstream_gene_variant	MODIFIER	-	ENSG00000304996	Transcript	ENST00000807598.1	lncRNA	-	-	-	-	-	-	-	-	-	-	-	4.941	0.450311	-
NSF/MAPT/KANSL1	rs8712	rs62064431	0.849	17	45592338	A	C	0.162373	17:45592338-45592338	A	downstream_gene_variant	MODIFIER	-	ENSG00000304996	Transcript	ENST00000807599.1	lncRNA	-	-	-	-	-	-	-	-	-	-	-	4.941	0.450311	-
NSF/MAPT/KANSL1	rs8712	rs62064431	0.849	17	45592338	A	C	0.162373	17:45592338-45592338	A	regulatory_region_variant	MODIFIER	-	-	RegulatoryFeature	ENSR17_BC3B5	enhancer	-	-	-	-	-	-	-	-	-	-	-	4.941	0.450311	-
NSF/MAPT/KANSL1	rs8712	rs1724413	0.843995	17	45592707	T	G	0.165214	17:45592707-45592707	T	non_coding_transcript_exon_variant	MODIFIER	-	ENSG00000280022	Transcript	ENST00000625174.1	TEC	1/1	-	87	-	-	-	-	-	-	-	-	1.099	0.006632	-
NSF/MAPT/KANSL1	rs8712	rs1724413	0.843995	17	45592707	T	G	0.165214	17:45592707-45592707	T	upstream_gene_variant	MODIFIER	-	ENSG00000285668	Transcript	ENST00000650501.1	lncRNA	-	-	-	-	-	-	-	-	-	-	-	1.099	0.006632	-
NSF/MAPT/KANSL1	rs8712	rs1724413	0.843995	17	45592707	T	G	0.165214	17:45592707-45592707	T	downstream_gene_variant	MODIFIER	-	ENSG00000304996	Transcript	ENST00000807597.1	lncRNA	-	-	-	-	-	-	-	-	-	-	-	1.099	0.006632	-
NSF/MAPT/KANSL1	rs8712	rs1724413	0.843995	17	45592707	T	G	0.165214	17:45592707-45592707	T	downstream_gene_variant	MODIFIER	-	ENSG00000304996	Transcript	ENST00000807598.1	lncRNA	-	-	-	-	-	-	-	-	-	-	-	1.099	0.006632	-
NSF/MAPT/KANSL1	rs8712	rs1724413	0.843995	17	45592707	T	G	0.165214	17:45592707-45592707	T	downstream_gene_variant	MODIFIER	-	ENSG00000304996	Transcript	ENST00000807599.1	lncRNA	-	-	-	-	-	-	-	-	-	-	-	1.099	0.006632	-
NSF/MAPT/KANSL1	rs8712	rs1724413	0.843995	17	45592707	T	G	0.165214	17:45592707-45592707	T	regulatory_region_variant	MODIFIER	-	-	RegulatoryFeature	ENSR17_BC3B5	enhancer	-	-	-	-	-	-	-	-	-	-	-	1.099	0.006632	-
NSF/MAPT/KANSL1	rs8712	rs2668643	0.857399	17	45593733	A	C	0.162508	17:45593733-45593733	A	downstream_gene_variant	MODIFIER	-	ENSG00000280022	Transcript	ENST00000625174.1	TEC	-	-	-	-	-	-	-	-	-	-	-	9.581	0.932519	-
NSF/MAPT/KANSL1	rs8712	rs62066068	0.855661	17	45601755	A	G	0.163197	17:45601755-45601755	A	non_coding_transcript_exon_variant	MODIFIER	MAPK8IP1P2	ENSG00000263503	Transcript	ENST00000580257.1	processed_pseudogene	1/1	-	586	-	-	-	-	-	-	-	-	16.01	1.84356	-
NSF/MAPT/KANSL1	rs8712	rs62066068	0.855661	17	45601755	A	G	0.163197	17:45601755-45601755	A	upstream_gene_variant	MODIFIER	-	ENSG00000295828	Transcript	ENST00000732911.1	lncRNA	-	-	-	-	-	-	-	-	-	-	-	16.01	1.84356	-
NSF/MAPT/KANSL1	rs8712	rs62066068	0.855661	17	45601755	A	G	0.163197	17:45601755-45601755	A	upstream_gene_variant	MODIFIER	-	ENSG00000295828	Transcript	ENST00000732912.1	lncRNA	-	-	-	-	-	-	-	-	-	-	-	16.01	1.84356	-
NSF/MAPT/KANSL1	rs8712	rs62066068	0.855661	17	45601755	A	G	0.163197	17:45601755-45601755	A	regulatory_region_variant	MODIFIER	-	-	RegulatoryFeature	ENSR17_9N4NX	promoter	-	-	-	-	-	-	-	-	-	-	-	16.01	1.84356	-
NSF/MAPT/KANSL1	rs8712	rs369209138	0.854487	17	45603484	C	G	0.163085	17:45603484-45603484	C	upstream_gene_variant	MODIFIER	MAPK8IP1P2	ENSG00000263503	Transcript	ENST00000580257.1	processed_pseudogene	-	-	-	-	-	-	-	-	-	-	-	3.647	0.333878	-
NSF/MAPT/KANSL1	rs8712	rs369209138	0.854487	17	45603484	C	G	0.163085	17:45603484-45603484	C	intron_variant,non_coding_transcript_variant	MODIFIER	-	ENSG00000295828	Transcript	ENST00000732911.1	lncRNA	-	1/3	-	-	-	-	-	-	-	-	-	3.647	0.333878	-
NSF/MAPT/KANSL1	rs8712	rs369209138	0.854487	17	45603484	C	G	0.163085	17:45603484-45603484	C	intron_variant,non_coding_transcript_variant	MODIFIER	-	ENSG00000295828	Transcript	ENST00000732912.1	lncRNA	-	1/3	-	-	-	-	-	-	-	-	-	3.647	0.333878	-
NSF/MAPT/KANSL1	rs8712	rs4528616	0.858118	17	45606231	G	T	0.163527	17:45606231-45606231	G	upstream_gene_variant	MODIFIER	RPS26P8	ENSG00000204652	Transcript	ENST00000393490.3	transcribed_processed_pseudogene	-	-	-	-	-	-	-	-	-	-	-	1.395	0.068974	-
NSF/MAPT/KANSL1	rs8712	rs4528616	0.858118	17	45606231	G	T	0.163527	17:45606231-45606231	G	upstream_gene_variant	MODIFIER	MAPK8IP1P2	ENSG00000263503	Transcript	ENST00000580257.1	processed_pseudogene	-	-	-	-	-	-	-	-	-	-	-	1.395	0.068974	-
NSF/MAPT/KANSL1	rs8712	rs4528616	0.858118	17	45606231	G	T	0.163527	17:45606231-45606231	G	intron_variant,non_coding_transcript_variant	MODIFIER	-	ENSG00000295828	Transcript	ENST00000732911.1	lncRNA	-	3/3	-	-	-	-	-	-	-	-	-	1.395	0.068974	-
NSF/MAPT/KANSL1	rs8712	rs4528616	0.858118	17	45606231	G	T	0.163527	17:45606231-45606231	G	intron_variant,non_coding_transcript_variant	MODIFIER	-	ENSG00000295828	Transcript	ENST00000732912.1	lncRNA	-	3/3	-	-	-	-	-	-	-	-	-	1.395	0.068974	-
NSF/MAPT/KANSL1	rs8712	rs4471725	0.858098	17	45606245	T	G	0.16344	17:45606245-45606245	T	upstream_gene_variant	MODIFIER	RPS26P8	ENSG00000204652	Transcript	ENST00000393490.3	transcribed_processed_pseudogene	-	-	-	-	-	-	-	-	-	-	-	3.539	0.324215	-
NSF/MAPT/KANSL1	rs8712	rs4471725	0.858098	17	45606245	T	G	0.16344	17:45606245-45606245	T	upstream_gene_variant	MODIFIER	MAPK8IP1P2	ENSG00000263503	Transcript	ENST00000580257.1	processed_pseudogene	-	-	-	-	-	-	-	-	-	-	-	3.539	0.324215	-
NSF/MAPT/KANSL1	rs8712	rs4471725	0.858098	17	45606245	T	G	0.16344	17:45606245-45606245	T	intron_variant,non_coding_transcript_variant	MODIFIER	-	ENSG00000295828	Transcript	ENST00000732911.1	lncRNA	-	3/3	-	-	-	-	-	-	-	-	-	3.539	0.324215	-
NSF/MAPT/KANSL1	rs8712	rs4471725	0.858098	17	45606245	T	G	0.16344	17:45606245-45606245	T	intron_variant,non_coding_transcript_variant	MODIFIER	-	ENSG00000295828	Transcript	ENST00000732912.1	lncRNA	-	3/3	-	-	-	-	-	-	-	-	-	3.539	0.324215	-
NSF/MAPT/KANSL1	rs8712	rs444967	0.856001	17	45608332	G	A	0.163528	17:45608332-45608332	G	upstream_gene_variant	MODIFIER	RPS26P8	ENSG00000204652	Transcript	ENST00000393490.3	transcribed_processed_pseudogene	-	-	-	-	-	-	-	-	-	-	-	1.993	0.163022	-
NSF/MAPT/KANSL1	rs8712	rs444967	0.856001	17	45608332	G	A	0.163528	17:45608332-45608332	G	intron_variant,non_coding_transcript_variant	MODIFIER	-	ENSG00000295828	Transcript	ENST00000732911.1	lncRNA	-	3/3	-	-	-	-	-	-	-	-	-	1.993	0.163022	-
NSF/MAPT/KANSL1	rs8712	rs444967	0.856001	17	45608332	G	A	0.163528	17:45608332-45608332	G	intron_variant,non_coding_transcript_variant	MODIFIER	-	ENSG00000295828	Transcript	ENST00000732912.1	lncRNA	-	3/3	-	-	-	-	-	-	-	-	-	1.993	0.163022	-
NSF/MAPT/KANSL1	rs8712	rs385199	0.854828	17	45609053	C	A	0.164911	17:45609053-45609053	C	non_coding_transcript_exon_variant	MODIFIER	-	ENSG00000295828	Transcript	ENST00000732911.1	lncRNA	4/4	-	895	-	-	-	-	-	-	-	-	0.74	-0.094784	-
NSF/MAPT/KANSL1	rs8712	rs385199	0.854828	17	45609053	C	A	0.164911	17:45609053-45609053	C	downstream_gene_variant	MODIFIER	-	ENSG00000295828	Transcript	ENST00000732912.1	lncRNA	-	-	-	-	-	-	-	-	-	-	-	0.74	-0.094784	-
NSF/MAPT/KANSL1	rs8712	rs385199	0.854828	17	45609053	C	A	0.164911	17:45609053-45609053	C	downstream_gene_variant	MODIFIER	RPS26P8	ENSG00000204652	Transcript	ENST00000393490.3	transcribed_processed_pseudogene	-	-	-	-	-	-	-	-	-	-	-	0.74	-0.094784	-
NSF/MAPT/KANSL1	rs8712	rs62066086	0.858129	17	45611021	G	A	0.162951	17:45611021-45611021	G	downstream_gene_variant	MODIFIER	-	ENSG00000295828	Transcript	ENST00000732912.1	lncRNA	-	-	-	-	-	-	-	-	-	-	-	10.2	0.988247	-
NSF/MAPT/KANSL1	rs8712	rs62066086	0.858129	17	45611021	G	A	0.162951	17:45611021-45611021	G	downstream_gene_variant	MODIFIER	RPS26P8	ENSG00000204652	Transcript	ENST00000393490.3	transcribed_processed_pseudogene	-	-	-	-	-	-	-	-	-	-	-	10.2	0.988247	-
NSF/MAPT/KANSL1	rs8712	rs62066086	0.858129	17	45611021	G	A	0.162951	17:45611021-45611021	G	downstream_gene_variant	MODIFIER	-	ENSG00000295828	Transcript	ENST00000732911.1	lncRNA	-	-	-	-	-	-	-	-	-	-	-	10.2	0.988247	-
NSF/MAPT/KANSL1	rs8712	rs62066087	0.857306	17	45611213	G	A	0.163279	17:45611213-45611213	G	downstream_gene_variant	MODIFIER	-	ENSG00000295828	Transcript	ENST00000732911.1	lncRNA	-	-	-	-	-	-	-	-	-	-	-	1.575	0.101	-
NSF/MAPT/KANSL1	rs8712	rs62066087	0.857306	17	45611213	G	A	0.163279	17:45611213-45611213	G	downstream_gene_variant	MODIFIER	-	ENSG00000295828	Transcript	ENST00000732912.1	lncRNA	-	-	-	-	-	-	-	-	-	-	-	1.575	0.101	-
NSF/MAPT/KANSL1	rs8712	rs62066087	0.857306	17	45611213	G	A	0.163279	17:45611213-45611213	G	downstream_gene_variant	MODIFIER	RPS26P8	ENSG00000204652	Transcript	ENST00000393490.3	transcribed_processed_pseudogene	-	-	-	-	-	-	-	-	-	-	-	1.575	0.101	-
NSF/MAPT/KANSL1	rs8712	rs56340658	0.844685	17	45611724	C	T	0.163687	17:45611724-45611724	C	downstream_gene_variant	MODIFIER	-	ENSG00000295828	Transcript	ENST00000732912.1	lncRNA	-	-	-	-	-	-	-	-	-	-	-	4.132	0.376929	-
NSF/MAPT/KANSL1	rs8712	rs56340658	0.844685	17	45611724	C	T	0.163687	17:45611724-45611724	C	downstream_gene_variant	MODIFIER	RPS26P8	ENSG00000204652	Transcript	ENST00000393490.3	transcribed_processed_pseudogene	-	-	-	-	-	-	-	-	-	-	-	4.132	0.376929	-
NSF/MAPT/KANSL1	rs8712	rs56340658	0.844685	17	45611724	C	T	0.163687	17:45611724-45611724	C	downstream_gene_variant	MODIFIER	-	ENSG00000295828	Transcript	ENST00000732911.1	lncRNA	-	-	-	-	-	-	-	-	-	-	-	4.132	0.376929	-
NSF/MAPT/KANSL1	rs8712	rs382362	0.852458	17	45614011	C	T	0.148548	17:45614011-45614011	C	downstream_gene_variant	MODIFIER	-	ENSG00000295828	Transcript	ENST00000732911.1	lncRNA	-	-	-	-	-	-	-	-	-	-	-	0.211	-0.413398	-
NSF/MAPT/KANSL1	rs8712	rs382362	0.852458	17	45614011	C	T	0.148548	17:45614011-45614011	C	downstream_gene_variant	MODIFIER	-	ENSG00000295828	Transcript	ENST00000732912.1	lncRNA	-	-	-	-	-	-	-	-	-	-	-	0.211	-0.413398	-
NSF/MAPT/KANSL1	rs8712	rs611351	0.857604	17	45615569	G	A	0.163228	17:45615569-45615569	G	upstream_gene_variant	MODIFIER	LINC02210	ENSG00000293460	Transcript	ENST00000583740.5	lncRNA	-	-	-	-	-	-	-	-	-	-	-	6.015	0.554686	-
NSF/MAPT/KANSL1	rs8712	rs611351	0.857604	17	45615569	G	A	0.163228	17:45615569-45615569	G	upstream_gene_variant	MODIFIER	LINC02210	ENSG00000293460	Transcript	ENST00000582491.5	retained_intron	-	-	-	-	-	-	-	-	-	-	-	6.015	0.554686	-
NSF/MAPT/KANSL1	rs8712	rs611351	0.857604	17	45615569	G	A	0.163228	17:45615569-45615569	G	upstream_gene_variant	MODIFIER	LINC02210	ENSG00000293460	Transcript	ENST00000591271.5	lncRNA	-	-	-	-	-	-	-	-	-	-	-	6.015	0.554686	-
NSF/MAPT/KANSL1	rs8712	rs611351	0.857604	17	45615569	G	A	0.163228	17:45615569-45615569	G	upstream_gene_variant	MODIFIER	LINC02210	ENSG00000293460	Transcript	ENST00000585118.5	lncRNA	-	-	-	-	-	-	-	-	-	-	-	6.015	0.554686	-
NSF/MAPT/KANSL1	rs8712	rs611351	0.857604	17	45615569	G	A	0.163228	17:45615569-45615569	G	upstream_gene_variant	MODIFIER	LINC02210	ENSG00000293460	Transcript	ENST00000585122.5	lncRNA	-	-	-	-	-	-	-	-	-	-	-	6.015	0.554686	-
NSF/MAPT/KANSL1	rs8712	rs375647	0.858098	17	45615975	G	A	0.163315	17:45615975-45615975	G	upstream_gene_variant	MODIFIER	LINC02210	ENSG00000293460	Transcript	ENST00000455565.5	lncRNA	-	-	-	-	-	-	-	-	-	-	-	1.279	0.046308	-
NSF/MAPT/KANSL1	rs8712	rs375647	0.858098	17	45615975	G	A	0.163315	17:45615975-45615975	G	upstream_gene_variant	MODIFIER	LINC02210	ENSG00000293460	Transcript	ENST00000585122.5	lncRNA	-	-	-	-	-	-	-	-	-	-	-	1.279	0.046308	-
NSF/MAPT/KANSL1	rs8712	rs375647	0.858098	17	45615975	G	A	0.163315	17:45615975-45615975	G	upstream_gene_variant	MODIFIER	LINC02210	ENSG00000293460	Transcript	ENST00000585118.5	lncRNA	-	-	-	-	-	-	-	-	-	-	-	1.279	0.046308	-
NSF/MAPT/KANSL1	rs8712	rs375647	0.858098	17	45615975	G	A	0.163315	17:45615975-45615975	G	upstream_gene_variant	MODIFIER	LINC02210	ENSG00000293460	Transcript	ENST00000582491.5	retained_intron	-	-	-	-	-	-	-	-	-	-	-	1.279	0.046308	-
NSF/MAPT/KANSL1	rs8712	rs375647	0.858098	17	45615975	G	A	0.163315	17:45615975-45615975	G	upstream_gene_variant	MODIFIER	LINC02210	ENSG00000293460	Transcript	ENST00000583740.5	lncRNA	-	-	-	-	-	-	-	-	-	-	-	1.279	0.046308	-
NSF/MAPT/KANSL1	rs8712	rs375647	0.858098	17	45615975	G	A	0.163315	17:45615975-45615975	G	upstream_gene_variant	MODIFIER	LINC02210	ENSG00000293460	Transcript	ENST00000591271.5	lncRNA	-	-	-	-	-	-	-	-	-	-	-	1.279	0.046308	-
NSF/MAPT/KANSL1	rs8712	rs418891	0.854273	17	45616172	T	G	0.162928	17:45616172-45616172	T	upstream_gene_variant	MODIFIER	LINC02210	ENSG00000293460	Transcript	ENST00000585118.5	lncRNA	-	-	-	-	-	-	-	-	-	-	-	3.429	0.314266	-
NSF/MAPT/KANSL1	rs8712	rs418891	0.854273	17	45616172	T	G	0.162928	17:45616172-45616172	T	upstream_gene_variant	MODIFIER	LINC02210	ENSG00000293460	Transcript	ENST00000582491.5	retained_intron	-	-	-	-	-	-	-	-	-	-	-	3.429	0.314266	-
NSF/MAPT/KANSL1	rs8712	rs418891	0.854273	17	45616172	T	G	0.162928	17:45616172-45616172	T	upstream_gene_variant	MODIFIER	LINC02210	ENSG00000293460	Transcript	ENST00000583740.5	lncRNA	-	-	-	-	-	-	-	-	-	-	-	3.429	0.314266	-
NSF/MAPT/KANSL1	rs8712	rs418891	0.854273	17	45616172	T	G	0.162928	17:45616172-45616172	T	upstream_gene_variant	MODIFIER	LINC02210	ENSG00000293460	Transcript	ENST00000591271.5	lncRNA	-	-	-	-	-	-	-	-	-	-	-	3.429	0.314266	-
NSF/MAPT/KANSL1	rs8712	rs418891	0.854273	17	45616172	T	G	0.162928	17:45616172-45616172	T	upstream_gene_variant	MODIFIER	LINC02210	ENSG00000293460	Transcript	ENST00000585122.5	lncRNA	-	-	-	-	-	-	-	-	-	-	-	3.429	0.314266	-
NSF/MAPT/KANSL1	rs8712	rs418891	0.854273	17	45616172	T	G	0.162928	17:45616172-45616172	T	upstream_gene_variant	MODIFIER	LINC02210	ENSG00000293460	Transcript	ENST00000455565.5	lncRNA	-	-	-	-	-	-	-	-	-	-	-	3.429	0.314266	-
NSF/MAPT/KANSL1	rs8712	rs143345034	0.861407	17	45619554	T	C	0.16101	17:45619554-45619554	T	upstream_gene_variant	MODIFIER	LINC02210	ENSG00000293460	Transcript	ENST00000580220.2	lncRNA	-	-	-	-	-	-	-	-	-	-	-	1.479	0.084345	-
NSF/MAPT/KANSL1	rs8712	rs143345034	0.861407	17	45619554	T	C	0.16101	17:45619554-45619554	T	upstream_gene_variant	MODIFIER	LINC02210	ENSG00000293460	Transcript	ENST00000455565.5	lncRNA	-	-	-	-	-	-	-	-	-	-	-	1.479	0.084345	-
NSF/MAPT/KANSL1	rs8712	rs143345034	0.861407	17	45619554	T	C	0.16101	17:45619554-45619554	T	upstream_gene_variant	MODIFIER	LINC02210	ENSG00000293460	Transcript	ENST00000585122.5	lncRNA	-	-	-	-	-	-	-	-	-	-	-	1.479	0.084345	-
NSF/MAPT/KANSL1	rs8712	rs143345034	0.861407	17	45619554	T	C	0.16101	17:45619554-45619554	T	upstream_gene_variant	MODIFIER	LINC02210	ENSG00000293460	Transcript	ENST00000585118.5	lncRNA	-	-	-	-	-	-	-	-	-	-	-	1.479	0.084345	-
NSF/MAPT/KANSL1	rs8712	rs143345034	0.861407	17	45619554	T	C	0.16101	17:45619554-45619554	T	upstream_gene_variant	MODIFIER	LINC02210	ENSG00000293460	Transcript	ENST00000582491.5	retained_intron	-	-	-	-	-	-	-	-	-	-	-	1.479	0.084345	-
NSF/MAPT/KANSL1	rs8712	rs143345034	0.861407	17	45619554	T	C	0.16101	17:45619554-45619554	T	upstream_gene_variant	MODIFIER	LINC02210	ENSG00000293460	Transcript	ENST00000583740.5	lncRNA	-	-	-	-	-	-	-	-	-	-	-	1.479	0.084345	-
NSF/MAPT/KANSL1	rs8712	rs143345034	0.861407	17	45619554	T	C	0.16101	17:45619554-45619554	T	upstream_gene_variant	MODIFIER	LINC02210	ENSG00000293460	Transcript	ENST00000591271.5	lncRNA	-	-	-	-	-	-	-	-	-	-	-	1.479	0.084345	-
NSF/MAPT/KANSL1	rs8712	rs392116	0.861819	17	45626189	G	A	0.162918	17:45626189-45626189	G	intron_variant,non_coding_transcript_variant	MODIFIER	LINC02210	ENSG00000293460	Transcript	ENST00000582491.5	retained_intron	-	2/2	-	-	-	-	-	-	-	-	-	0.254	-0.364883	-
NSF/MAPT/KANSL1	rs8712	rs392116	0.861819	17	45626189	G	A	0.162918	17:45626189-45626189	G	intron_variant,non_coding_transcript_variant	MODIFIER	LINC02210	ENSG00000293460	Transcript	ENST00000580220.2	lncRNA	-	1/3	-	-	-	-	-	-	-	-	-	0.254	-0.364883	-
NSF/MAPT/KANSL1	rs8712	rs392116	0.861819	17	45626189	G	A	0.162918	17:45626189-45626189	G	intron_variant,non_coding_transcript_variant	MODIFIER	LINC02210	ENSG00000293460	Transcript	ENST00000591271.5	lncRNA	-	2/3	-	-	-	-	-	-	-	-	-	0.254	-0.364883	-
NSF/MAPT/KANSL1	rs8712	rs392116	0.861819	17	45626189	G	A	0.162918	17:45626189-45626189	G	intron_variant,non_coding_transcript_variant	MODIFIER	LINC02210	ENSG00000293460	Transcript	ENST00000583740.5	lncRNA	-	2/3	-	-	-	-	-	-	-	-	-	0.254	-0.364883	-
NSF/MAPT/KANSL1	rs8712	rs392116	0.861819	17	45626189	G	A	0.162918	17:45626189-45626189	G	intron_variant,non_coding_transcript_variant	MODIFIER	LINC02210	ENSG00000293460	Transcript	ENST00000455565.5	lncRNA	-	2/3	-	-	-	-	-	-	-	-	-	0.254	-0.364883	-
NSF/MAPT/KANSL1	rs8712	rs392116	0.861819	17	45626189	G	A	0.162918	17:45626189-45626189	G	intron_variant,non_coding_transcript_variant	MODIFIER	LINC02210	ENSG00000293460	Transcript	ENST00000585122.5	lncRNA	-	2/4	-	-	-	-	-	-	-	-	-	0.254	-0.364883	-
NSF/MAPT/KANSL1	rs8712	rs392116	0.861819	17	45626189	G	A	0.162918	17:45626189-45626189	G	intron_variant,non_coding_transcript_variant	MODIFIER	LINC02210	ENSG00000293460	Transcript	ENST00000585118.5	lncRNA	-	2/3	-	-	-	-	-	-	-	-	-	0.254	-0.364883	-
NSF/MAPT/KANSL1	rs8712	rs2469934	0.861135	17	45627053	C	T	0.162458	17:45627053-45627053	C	intron_variant,non_coding_transcript_variant	MODIFIER	LINC02210	ENSG00000293460	Transcript	ENST00000583740.5	lncRNA	-	2/3	-	-	-	-	-	-	-	-	-	0.386	-0.257985	-
NSF/MAPT/KANSL1	rs8712	rs2469934	0.861135	17	45627053	C	T	0.162458	17:45627053-45627053	C	intron_variant,non_coding_transcript_variant	MODIFIER	LINC02210	ENSG00000293460	Transcript	ENST00000455565.5	lncRNA	-	2/3	-	-	-	-	-	-	-	-	-	0.386	-0.257985	-
NSF/MAPT/KANSL1	rs8712	rs2469934	0.861135	17	45627053	C	T	0.162458	17:45627053-45627053	C	intron_variant,non_coding_transcript_variant	MODIFIER	LINC02210	ENSG00000293460	Transcript	ENST00000582491.5	retained_intron	-	2/2	-	-	-	-	-	-	-	-	-	0.386	-0.257985	-
NSF/MAPT/KANSL1	rs8712	rs2469934	0.861135	17	45627053	C	T	0.162458	17:45627053-45627053	C	intron_variant,non_coding_transcript_variant	MODIFIER	LINC02210	ENSG00000293460	Transcript	ENST00000585118.5	lncRNA	-	2/3	-	-	-	-	-	-	-	-	-	0.386	-0.257985	-
NSF/MAPT/KANSL1	rs8712	rs2469934	0.861135	17	45627053	C	T	0.162458	17:45627053-45627053	C	intron_variant,non_coding_transcript_variant	MODIFIER	LINC02210	ENSG00000293460	Transcript	ENST00000580220.2	lncRNA	-	1/3	-	-	-	-	-	-	-	-	-	0.386	-0.257985	-
NSF/MAPT/KANSL1	rs8712	rs2469934	0.861135	17	45627053	C	T	0.162458	17:45627053-45627053	C	intron_variant,non_coding_transcript_variant	MODIFIER	LINC02210	ENSG00000293460	Transcript	ENST00000591271.5	lncRNA	-	2/3	-	-	-	-	-	-	-	-	-	0.386	-0.257985	-
NSF/MAPT/KANSL1	rs8712	rs2469934	0.861135	17	45627053	C	T	0.162458	17:45627053-45627053	C	intron_variant,non_coding_transcript_variant	MODIFIER	LINC02210	ENSG00000293460	Transcript	ENST00000585122.5	lncRNA	-	2/4	-	-	-	-	-	-	-	-	-	0.386	-0.257985	-
NSF/MAPT/KANSL1	rs8712	rs383241	0.860673	17	45627990	A	G	0.163018	17:45627990-45627990	A	intron_variant,non_coding_transcript_variant	MODIFIER	LINC02210	ENSG00000293460	Transcript	ENST00000583740.5	lncRNA	-	2/3	-	-	-	-	-	-	-	-	-	0.989	-0.020713	-
NSF/MAPT/KANSL1	rs8712	rs383241	0.860673	17	45627990	A	G	0.163018	17:45627990-45627990	A	intron_variant,non_coding_transcript_variant	MODIFIER	LINC02210	ENSG00000293460	Transcript	ENST00000580220.2	lncRNA	-	2/3	-	-	-	-	-	-	-	-	-	0.989	-0.020713	-
NSF/MAPT/KANSL1	rs8712	rs383241	0.860673	17	45627990	A	G	0.163018	17:45627990-45627990	A	intron_variant,non_coding_transcript_variant	MODIFIER	LINC02210	ENSG00000293460	Transcript	ENST00000582491.5	retained_intron	-	2/2	-	-	-	-	-	-	-	-	-	0.989	-0.020713	-
NSF/MAPT/KANSL1	rs8712	rs383241	0.860673	17	45627990	A	G	0.163018	17:45627990-45627990	A	intron_variant,non_coding_transcript_variant	MODIFIER	LINC02210	ENSG00000293460	Transcript	ENST00000585122.5	lncRNA	-	2/4	-	-	-	-	-	-	-	-	-	0.989	-0.020713	-
NSF/MAPT/KANSL1	rs8712	rs383241	0.860673	17	45627990	A	G	0.163018	17:45627990-45627990	A	intron_variant,non_coding_transcript_variant	MODIFIER	LINC02210	ENSG00000293460	Transcript	ENST00000591271.5	lncRNA	-	2/3	-	-	-	-	-	-	-	-	-	0.989	-0.020713	-
NSF/MAPT/KANSL1	rs8712	rs383241	0.860673	17	45627990	A	G	0.163018	17:45627990-45627990	A	intron_variant,non_coding_transcript_variant	MODIFIER	LINC02210	ENSG00000293460	Transcript	ENST00000585118.5	lncRNA	-	2/3	-	-	-	-	-	-	-	-	-	0.989	-0.020713	-
NSF/MAPT/KANSL1	rs8712	rs383241	0.860673	17	45627990	A	G	0.163018	17:45627990-45627990	A	intron_variant,non_coding_transcript_variant	MODIFIER	LINC02210	ENSG00000293460	Transcript	ENST00000455565.5	lncRNA	-	2/3	-	-	-	-	-	-	-	-	-	0.989	-0.020713	-
NSF/MAPT/KANSL1	rs8712	rs365825	0.855089	17	45628235	G	A	0.163641	17:45628235-45628235	G	upstream_gene_variant	MODIFIER	LINC02210	ENSG00000204650	Transcript	ENST00000444561.2	transcribed_unitary_pseudogene	-	-	-	-	-	-	-	-	-	-	-	0.887	-0.048695	-
NSF/MAPT/KANSL1	rs8712	rs365825	0.855089	17	45628235	G	A	0.163641	17:45628235-45628235	G	intron_variant,non_coding_transcript_variant	MODIFIER	LINC02210	ENSG00000293460	Transcript	ENST00000583740.5	lncRNA	-	2/3	-	-	-	-	-	-	-	-	-	0.887	-0.048695	-
NSF/MAPT/KANSL1	rs8712	rs365825	0.855089	17	45628235	G	A	0.163641	17:45628235-45628235	G	intron_variant,non_coding_transcript_variant	MODIFIER	LINC02210	ENSG00000293460	Transcript	ENST00000582491.5	retained_intron	-	2/2	-	-	-	-	-	-	-	-	-	0.887	-0.048695	-
NSF/MAPT/KANSL1	rs8712	rs365825	0.855089	17	45628235	G	A	0.163641	17:45628235-45628235	G	intron_variant,non_coding_transcript_variant	MODIFIER	LINC02210	ENSG00000293460	Transcript	ENST00000455565.5	lncRNA	-	2/3	-	-	-	-	-	-	-	-	-	0.887	-0.048695	-
NSF/MAPT/KANSL1	rs8712	rs365825	0.855089	17	45628235	G	A	0.163641	17:45628235-45628235	G	intron_variant,non_coding_transcript_variant	MODIFIER	LINC02210	ENSG00000293460	Transcript	ENST00000580220.2	lncRNA	-	2/3	-	-	-	-	-	-	-	-	-	0.887	-0.048695	-
NSF/MAPT/KANSL1	rs8712	rs365825	0.855089	17	45628235	G	A	0.163641	17:45628235-45628235	G	intron_variant,non_coding_transcript_variant	MODIFIER	LINC02210	ENSG00000293460	Transcript	ENST00000591271.5	lncRNA	-	2/3	-	-	-	-	-	-	-	-	-	0.887	-0.048695	-
NSF/MAPT/KANSL1	rs8712	rs365825	0.855089	17	45628235	G	A	0.163641	17:45628235-45628235	G	intron_variant,non_coding_transcript_variant	MODIFIER	LINC02210	ENSG00000293460	Transcript	ENST00000585118.5	lncRNA	-	2/3	-	-	-	-	-	-	-	-	-	0.887	-0.048695	-
NSF/MAPT/KANSL1	rs8712	rs365825	0.855089	17	45628235	G	A	0.163641	17:45628235-45628235	G	intron_variant,non_coding_transcript_variant	MODIFIER	LINC02210	ENSG00000293460	Transcript	ENST00000585122.5	lncRNA	-	2/4	-	-	-	-	-	-	-	-	-	0.887	-0.048695	-
NSF/MAPT/KANSL1	rs8712	rs681485	0.861574	17	45630253	A	C	0.162772	17:45630253-45630253	A	intron_variant,non_coding_transcript_variant	MODIFIER	LINC02210	ENSG00000293460	Transcript	ENST00000455565.5	lncRNA	-	3/3	-	-	-	-	-	-	-	-	-	0.33	-0.298084	-
NSF/MAPT/KANSL1	rs8712	rs681485	0.861574	17	45630253	A	C	0.162772	17:45630253-45630253	A	upstream_gene_variant	MODIFIER	LINC02210	ENSG00000204650	Transcript	ENST00000444561.2	transcribed_unitary_pseudogene	-	-	-	-	-	-	-	-	-	-	-	0.33	-0.298084	-
NSF/MAPT/KANSL1	rs8712	rs681485	0.861574	17	45630253	A	C	0.162772	17:45630253-45630253	A	intron_variant,non_coding_transcript_variant	MODIFIER	LINC02210	ENSG00000293460	Transcript	ENST00000585118.5	lncRNA	-	3/3	-	-	-	-	-	-	-	-	-	0.33	-0.298084	-
NSF/MAPT/KANSL1	rs8712	rs681485	0.861574	17	45630253	A	C	0.162772	17:45630253-45630253	A	intron_variant,non_coding_transcript_variant	MODIFIER	LINC02210	ENSG00000293460	Transcript	ENST00000583740.5	lncRNA	-	3/3	-	-	-	-	-	-	-	-	-	0.33	-0.298084	-
NSF/MAPT/KANSL1	rs8712	rs681485	0.861574	17	45630253	A	C	0.162772	17:45630253-45630253	A	intron_variant,non_coding_transcript_variant	MODIFIER	LINC02210	ENSG00000293460	Transcript	ENST00000580220.2	lncRNA	-	3/3	-	-	-	-	-	-	-	-	-	0.33	-0.298084	-
NSF/MAPT/KANSL1	rs8712	rs681485	0.861574	17	45630253	A	C	0.162772	17:45630253-45630253	A	non_coding_transcript_exon_variant	MODIFIER	LINC02210	ENSG00000293460	Transcript	ENST00000582491.5	retained_intron	3/3	-	515	-	-	-	-	-	-	-	-	0.33	-0.298084	-
NSF/MAPT/KANSL1	rs8712	rs681485	0.861574	17	45630253	A	C	0.162772	17:45630253-45630253	A	intron_variant,non_coding_transcript_variant	MODIFIER	LINC02210	ENSG00000293460	Transcript	ENST00000585122.5	lncRNA	-	3/4	-	-	-	-	-	-	-	-	-	0.33	-0.298084	-
NSF/MAPT/KANSL1	rs8712	rs681485	0.861574	17	45630253	A	C	0.162772	17:45630253-45630253	A	intron_variant,non_coding_transcript_variant	MODIFIER	LINC02210	ENSG00000293460	Transcript	ENST00000591271.5	lncRNA	-	3/3	-	-	-	-	-	-	-	-	-	0.33	-0.298084	-
NSF/MAPT/KANSL1	rs8712	rs594591	0.861447	17	45630254	T	G	0.162701	17:45630254-45630254	T	intron_variant,non_coding_transcript_variant	MODIFIER	LINC02210	ENSG00000293460	Transcript	ENST00000585118.5	lncRNA	-	3/3	-	-	-	-	-	-	-	-	-	0.211	-0.412429	-
NSF/MAPT/KANSL1	rs8712	rs594591	0.861447	17	45630254	T	G	0.162701	17:45630254-45630254	T	upstream_gene_variant	MODIFIER	LINC02210	ENSG00000204650	Transcript	ENST00000444561.2	transcribed_unitary_pseudogene	-	-	-	-	-	-	-	-	-	-	-	0.211	-0.412429	-
NSF/MAPT/KANSL1	rs8712	rs594591	0.861447	17	45630254	T	G	0.162701	17:45630254-45630254	T	intron_variant,non_coding_transcript_variant	MODIFIER	LINC02210	ENSG00000293460	Transcript	ENST00000455565.5	lncRNA	-	3/3	-	-	-	-	-	-	-	-	-	0.211	-0.412429	-
NSF/MAPT/KANSL1	rs8712	rs594591	0.861447	17	45630254	T	G	0.162701	17:45630254-45630254	T	non_coding_transcript_exon_variant	MODIFIER	LINC02210	ENSG00000293460	Transcript	ENST00000582491.5	retained_intron	3/3	-	516	-	-	-	-	-	-	-	-	0.211	-0.412429	-
NSF/MAPT/KANSL1	rs8712	rs594591	0.861447	17	45630254	T	G	0.162701	17:45630254-45630254	T	intron_variant,non_coding_transcript_variant	MODIFIER	LINC02210	ENSG00000293460	Transcript	ENST00000583740.5	lncRNA	-	3/3	-	-	-	-	-	-	-	-	-	0.211	-0.412429	-
NSF/MAPT/KANSL1	rs8712	rs594591	0.861447	17	45630254	T	G	0.162701	17:45630254-45630254	T	intron_variant,non_coding_transcript_variant	MODIFIER	LINC02210	ENSG00000293460	Transcript	ENST00000585122.5	lncRNA	-	3/4	-	-	-	-	-	-	-	-	-	0.211	-0.412429	-
NSF/MAPT/KANSL1	rs8712	rs594591	0.861447	17	45630254	T	G	0.162701	17:45630254-45630254	T	intron_variant,non_coding_transcript_variant	MODIFIER	LINC02210	ENSG00000293460	Transcript	ENST00000591271.5	lncRNA	-	3/3	-	-	-	-	-	-	-	-	-	0.211	-0.412429	-
NSF/MAPT/KANSL1	rs8712	rs594591	0.861447	17	45630254	T	G	0.162701	17:45630254-45630254	T	intron_variant,non_coding_transcript_variant	MODIFIER	LINC02210	ENSG00000293460	Transcript	ENST00000580220.2	lncRNA	-	3/3	-	-	-	-	-	-	-	-	-	0.211	-0.412429	-
NSF/MAPT/KANSL1	rs8712	rs444071	0.86141	17	45630585	T	C	0.163011	17:45630585-45630585	T	intron_variant,non_coding_transcript_variant	MODIFIER	LINC02210	ENSG00000293460	Transcript	ENST00000455565.5	lncRNA	-	3/3	-	-	-	-	-	-	-	-	-	1.039	-0.007993	-
NSF/MAPT/KANSL1	rs8712	rs444071	0.86141	17	45630585	T	C	0.163011	17:45630585-45630585	T	upstream_gene_variant	MODIFIER	LINC02210	ENSG00000204650	Transcript	ENST00000444561.2	transcribed_unitary_pseudogene	-	-	-	-	-	-	-	-	-	-	-	1.039	-0.007993	-
NSF/MAPT/KANSL1	rs8712	rs444071	0.86141	17	45630585	T	C	0.163011	17:45630585-45630585	T	intron_variant,non_coding_transcript_variant	MODIFIER	LINC02210	ENSG00000293460	Transcript	ENST00000585118.5	lncRNA	-	3/3	-	-	-	-	-	-	-	-	-	1.039	-0.007993	-
NSF/MAPT/KANSL1	rs8712	rs444071	0.86141	17	45630585	T	C	0.163011	17:45630585-45630585	T	intron_variant,non_coding_transcript_variant	MODIFIER	LINC02210	ENSG00000293460	Transcript	ENST00000580220.2	lncRNA	-	3/3	-	-	-	-	-	-	-	-	-	1.039	-0.007993	-
NSF/MAPT/KANSL1	rs8712	rs444071	0.86141	17	45630585	T	C	0.163011	17:45630585-45630585	T	non_coding_transcript_exon_variant	MODIFIER	LINC02210	ENSG00000293460	Transcript	ENST00000583740.5	lncRNA	4/4	-	517	-	-	-	-	-	-	-	-	1.039	-0.007993	-
NSF/MAPT/KANSL1	rs8712	rs444071	0.86141	17	45630585	T	C	0.163011	17:45630585-45630585	T	intron_variant,non_coding_transcript_variant	MODIFIER	LINC02210	ENSG00000293460	Transcript	ENST00000585122.5	lncRNA	-	3/4	-	-	-	-	-	-	-	-	-	1.039	-0.007993	-
NSF/MAPT/KANSL1	rs8712	rs444071	0.86141	17	45630585	T	C	0.163011	17:45630585-45630585	T	downstream_gene_variant	MODIFIER	LINC02210	ENSG00000293460	Transcript	ENST00000582491.5	retained_intron	-	-	-	-	-	-	-	-	-	-	-	1.039	-0.007993	-
NSF/MAPT/KANSL1	rs8712	rs444071	0.86141	17	45630585	T	C	0.163011	17:45630585-45630585	T	intron_variant,non_coding_transcript_variant	MODIFIER	LINC02210	ENSG00000293460	Transcript	ENST00000591271.5	lncRNA	-	3/3	-	-	-	-	-	-	-	-	-	1.039	-0.007993	-
NSF/MAPT/KANSL1	rs8712	rs396593	0.861284	17	45630589	A	C	0.16301	17:45630589-45630589	A	intron_variant,non_coding_transcript_variant	MODIFIER	LINC02210	ENSG00000293460	Transcript	ENST00000585122.5	lncRNA	-	3/4	-	-	-	-	-	-	-	-	-	0.044	-0.834343	-
NSF/MAPT/KANSL1	rs8712	rs396593	0.861284	17	45630589	A	C	0.16301	17:45630589-45630589	A	intron_variant,non_coding_transcript_variant	MODIFIER	LINC02210	ENSG00000293460	Transcript	ENST00000580220.2	lncRNA	-	3/3	-	-	-	-	-	-	-	-	-	0.044	-0.834343	-
NSF/MAPT/KANSL1	rs8712	rs396593	0.861284	17	45630589	A	C	0.16301	17:45630589-45630589	A	downstream_gene_variant	MODIFIER	LINC02210	ENSG00000293460	Transcript	ENST00000582491.5	retained_intron	-	-	-	-	-	-	-	-	-	-	-	0.044	-0.834343	-
NSF/MAPT/KANSL1	rs8712	rs396593	0.861284	17	45630589	A	C	0.16301	17:45630589-45630589	A	non_coding_transcript_exon_variant	MODIFIER	LINC02210	ENSG00000293460	Transcript	ENST00000583740.5	lncRNA	4/4	-	521	-	-	-	-	-	-	-	-	0.044	-0.834343	-
NSF/MAPT/KANSL1	rs8712	rs396593	0.861284	17	45630589	A	C	0.16301	17:45630589-45630589	A	intron_variant,non_coding_transcript_variant	MODIFIER	LINC02210	ENSG00000293460	Transcript	ENST00000455565.5	lncRNA	-	3/3	-	-	-	-	-	-	-	-	-	0.044	-0.834343	-
NSF/MAPT/KANSL1	rs8712	rs396593	0.861284	17	45630589	A	C	0.16301	17:45630589-45630589	A	intron_variant,non_coding_transcript_variant	MODIFIER	LINC02210	ENSG00000293460	Transcript	ENST00000585118.5	lncRNA	-	3/3	-	-	-	-	-	-	-	-	-	0.044	-0.834343	-
NSF/MAPT/KANSL1	rs8712	rs396593	0.861284	17	45630589	A	C	0.16301	17:45630589-45630589	A	intron_variant,non_coding_transcript_variant	MODIFIER	LINC02210	ENSG00000293460	Transcript	ENST00000591271.5	lncRNA	-	3/3	-	-	-	-	-	-	-	-	-	0.044	-0.834343	-
[truncated: 6,011 more rows]

## Sheet: Supplementary Table 7
Supplementary Table 7. Alzheimer’s disease GWAS AFR cohort demographics.
[truncated: 24 more rows]

## Sheet: Supplementary Table 8
Supplementary Table 8. Alzheimer’s disease GWAS AFR quality-controlled variant counts.
[truncated: 14 more rows]

[truncated: 31 more sheets: Supplementary Table 9, Supplementary Table 10, Supplementary Table 11, Supplementary Table 12, Supplementary Table 13, Supplementary Table 14, Supplementary Table 15, Supplementary Table 16, Supplementary Table 17, Supplementary Table 18, Supplementary Table 19, Supplementary Table 20, Supplementary Table 21, Supplementary Table 22, Supplementary Table 23, Supplementary Table 24, Supplementary Table 25, Supplementary Table 26 , Supplementary Table 27, Supplementary Table 28 …]
